# Supplementary material for: Microbiome characteristics associated with lymph node metastasis in laryngeal squamous cell carcinoma
Source: Sci Rep. 2025 Aug 24;15:31123. doi: 10.1038/s41598-025-16431-5 (PMC12375765; doi:10.1038/s41598-025-16431-5)
Supplement: Supplementary file 3 — Supplementary Material 3 [file 41598_2025_16431_MOESM3_ESM.xlsx]

## Sheet: Sheet1
Supplementary Table S2. Patient demographic and clinical characteristics of the 108 patients.
Patient ID	Sex	Age (years old)	Primary tumor subsite	Histologic Grade (G)	Tumor size (cm)	Clinical stage		Pathological stage		Distant Metastasis (M)	Prognostic stage	Number of positive lymph nodes /total number of lymph nodes removed	Extranodal extension (ENE) (macro-=2/micro-=1/absent=0)	smoke（Y=1/N=0）	alcohol（Y=1/N=0）
						cT	cN	pT	pN
41095599	M	51	glottic	2	2*1	3	0	3	0	0	Ⅲ	0/44	0	1	0
41096524	M	52	glottic	1	2*1.6*0.8	3	0	3	0	0	Ⅲ	0/35	0	0	0
41129677	M	46	supraglottic	2	3*2.5*0.8	2	0	2	0	0	Ⅱ	0/46	0	1	0
41321177	M	51	supraglottic	1	0.5*0.5	2	0	2	0	0	Ⅱ	0/44	0	1	1
44658797	M	57	supraglottic	2	3.5*2.2*1	2	0	2	0	0	Ⅱ	0/29	0	1	0
44761999	M	61	glottic	1	1.5*1*0.8	4a	1	4a	0	0	ⅣA	0/39	0	0	0
44844606	M	48	glottic	1	1.3*1.0.8	2	0	2	0	0	Ⅱ	0/13	0	1	0
44873016	F	52	supraglottic	2	3*3.5*0.6	2	0	2	0	0	Ⅱ	0/65	0	1	0
44878818	M	50	glottic	2	1.5*1*0.3	2	0	2	0	0	Ⅱ	0/49	0	1	1
40047414	M	70	glottic	3	1.5*0.5*0.2	2	0	2	0	0	Ⅱ	0/24	0	1	1
45015056	M	55	glottic	2	1.5*1.2	2	0	2	0	0	Ⅱ	0/12	0	1	1
44911454	M	58	supraglottic	1	1.2*0.5	4a	2c	4a	0	0	ⅣA	0/33	0	1	1
48553312	M	64	infraglottic	1	2*1.5*1.5	2	0	2	0	0	Ⅱ	0/20	0	0	1
48812668	M	49	supraglottic	2	0.7*0.4*0.3	3	0	3	0	0	Ⅲ	0/50	0	1	1
48668604	M	61	glottic	1	3*1.5*1	3	0	3	0	0	Ⅲ	0/86	0	1	0
45918580	M	67	glottic	1	3.1*2.9*1.8	4a	0	4a	0	0	ⅣA	0/37	0	1	1
46747171	M	68	glottic	2	0.8*0.6*0.4	2	0	2	0	0	Ⅱ	0/19	0	1	1
43320423	M	69	glottic	1	2.3*2*0.3	2	0	2	0	0	Ⅱ	0/51	0	1	0
46771264	M	78	supraglottic	2	4*3.6*0.7	2	0	3	0	0	Ⅲ	0/29	0	1	0
46781202	M	61	glottic	2	-	1	0	1	0	0	Ⅰ	-	0	1	1
46734055	M	68	glottic	1	2.1*1.1*0.7	3	0	4a	0	0	ⅣA	0/24	0	1	1
47614907	M	57	glottic	2	0.5*0.5*0.26	2	2c	2	0	0	Ⅱ	0/45	0	1	1
16718924	M	79	supraglottic	2	1*0.6*0.2	2	0	2	0	0	Ⅱ	0/18	0	0	0
46871338	M	52	glottic	2	1.5*0.5*0.3	3	0	3	0	0	Ⅲ	0/27	0	1	0
45692562	M	57	glottic	2	4*3.5*3.8	4a	0	4a	0	0	ⅣA	0/30	0	1	0
47878533	M	63	glottic	1	2*1*0.6	2	0	2	0	0	Ⅱ	0/73	0	1	1
48140669	M	67	supraglottic	3	3.2*2.5*1.1	2	0	2	0	0	Ⅱ	0/40	0	1	0
41358179	M	61	glottic	2	1.5x1.5x0.5	2	0	2	0	0	Ⅱ	0/13	0	1	1
45160443	M	47	glottic	2	4x3x1.8-2	2	0	3	0	0	Ⅲ	0/45	0	0	0
45173436	M	51	glottic	2	1*1*0.2	3	0	3	0	0	Ⅲ	0/19	0	1	1
45135512	M	61	supraglottic	3	3*2.5*0.5	2	0	3	0	0	Ⅲ	0/19	0	1	1
45314624	M	53	supraglottic	2	2.3*2*0.8	2	0	2	0	0	Ⅱ	0/24	0	1	1
45300933	M	60	supraglottic	2	3x2x1.3	3	0	3	0	0	Ⅲ	0/39	0	1	0
45375607	M	37	supraglottic	1	1.5x1.4x1	2	0	2	0	0	Ⅱ	0/23	0	0	0
45670975	M	52	glottic	2	1.5x1.8x1	2	0	2	0	0	Ⅱ	0/54	0	1	1
45727496	M	63	supraglottic	2	-	3	0	3	0	1	ⅣC	-	0	1	1
42354289	M	64	glottic	2	-	1	0	1	0	0	Ⅰ	-	0	1	1
45910000	M	63	glottic	1	1*1	2	0	2	0	0	Ⅱ	0/30	0	0	0
45852983	M	65	glottic	1	3x3x1.2	2	0	2	0	0	Ⅱ	0/15	0	1	1
45883031	M	61	supraglottic	2	3.2*3*1.5	4a	0	4a	0	0	ⅣA	0/40	0	1	1
48165027	M	41	glottic	2	0.7x0.6	2	0	2	0	0	Ⅱ	0/3	0	0	0
48312649	M	82	glottic	1	-	1	0	1	0	0	Ⅰ	-	0	1	1
48183060	F	69	supraglottic	2	1.5*1*0.9	3	0	3	0	0	Ⅲ	0/29	0	0	0
46750896	F	59	glottic	2	1*0.5*1.2	2	0	2	0	0	Ⅱ	0/18	0	0	0
46969444	M	39	glottic	1	-	1	0	1	0	0	Ⅰ	-	0	1	1
47206506	M	69	infraglottic	1	1.6*1*0.7	2	0	2	0	0	Ⅱ	0/27	0	1	1
47096293	M	65	glottic	1	2.7*1.7*1.5	2	0	2	0	0	Ⅱ	0/14	0	1	1
47316783	M	53	glottic	2	-	1	0	1	0	0	Ⅰ	-	0	1	0
47306279	M	59	glottic	2	2x1.5x1	2	0	2	0	0	Ⅱ	0/2	0	1	1
46919387	M	60	glottic	1	1.8x1.5x1	2	0	2	0	0	Ⅱ	0/22	0	1	0
47478577	M	74	glottic	1	-	1	0	1	0	0	Ⅰ	-	0	1	0
47549032	M	68	supraglottic	2	1x1x0.8	4a	0	4a	0	0	ⅣA	0/39	0	1	1
47582381	M	74	glottic	2	1.2*1*0.8	2	0	2	0	0	Ⅱ	0/23	0	1	1
47655276	M	62	supraglottic	1	-	3	0	3	0	0	Ⅲ	-	0	1	1
47673692	M	60	glottic	1	-	1	0	1	0	0	Ⅰ	-	0	1	1
47674471	M	56	glottic	1	4*3.2*1.6	3	0	3	0	0	Ⅲ	0/75	0	1	1
47685751	M	62	glottic	1	-	3	0	3	0	0	Ⅲ	0/26	0	1	1
48152872	M	58	glottic	2	-	1	0	1	0	0	Ⅰ	-	0	1	0
44378963	M	51	glottic	1	-	1	0	1	0	0	Ⅰ	-	0	0	0
44098768	M	60	glottic	1	-	1	0	1	0	0	Ⅰ	-	0	1	0
49334852	M	58	glottic	2	2*0.8*0.4	2	0	2	0	0	Ⅱ	0/26	0	1	1
48763760	M	70	glottic	2	1*0.7	2	0	3	0	0	Ⅲ	0/3	0	1	1
XH1086391	M	68	glottic	1	1*0.7	2	0	2	0	0	Ⅱ	0/4	0	0	0
43404719	M	59	infraglottic	2	3*2*1	3	0	3	0	0	Ⅲ	0/41	0	1	0
48405224	M	72	glottic	3	-	1	0	1	0	0	Ⅰ	-	0	1	1
48581456	M	53	glottic	1	-	1	0	1	0	0	Ⅰ	-	0	1	0
48133112	M	36	glottic	3	-	1	0	1	0	0	Ⅰ	-	0	1	1
48574368	M	52	glottic	2	-	2	0	2	0	0	Ⅱ	-	0	1	1
48580570	M	52	glottic	2	-	2	0	2	0	0	Ⅱ	-	0	1	1
49267412	M	59	glottic	2	2.6*2.1*0.5	3	0	3	0	0	Ⅲ	0/48	0	1	1
48509702	M	57	supraglottic	1	5*3*2.5	3	0	3	0	0	Ⅲ	0/28	0	1	0
3117450R	M	62	glottic	2	1.1*2	3	0	3	0	0	Ⅲ	0/24	0	1	1
41287050	M	65	supraglottic	1	2.8*1.5*1.3	3	1	3	1	0	Ⅲ	1/43	0	1	1
41378100	M	57	supraglottic	3	2.2*1.0*1.2	2	2c	2	2c	0	ⅣA	2/32	0	1	1
41874486	M	74	glottic	3	1.5*0.6	4a	2b	4a	2b	0	ⅣA	12/45	0	1	1
43431124	M	51	supraglottic	2	3.2*1.8*1.5	3	3b	3	3b	0	ⅣB	13/56	2	1	1
44196272	M	60	supraglottic	2	2.2*2.2*0.5	3	3b	3	2a	0	ⅣB	1/59	2	1	0
44690969	M	52	glottic	2	3*1.5*1	2	2b	2	2b	0	ⅣA	2/31	0	1	0
16843887	M	74	supraglottic	2	3.5*2	3	2b	3	2b	0	ⅣA	2/28	0	1	1
44958521	M	58	supraglottic	2	5*3.5*1.5	3	2c	3	2c	0	ⅣA	2/22	0	1	1
45153551	M	67	infraglottic	2	2*1*0.5	4a	3b	4a	2c	0	ⅣB	6/38	2	1	1
45986401	M	56	supraglottic	3	1.8*1.4*1.5	3	2b	3	2b	0	ⅣA	2/35	0	1	1
46298357	M	68	supraglottic	3	1.6*1.2*1	3	2b	3	2b	0	ⅣA	2/59	0	1	1
40628128	M	62	supraglottic	1	3.2*3*0.6	3	3b	3	3b	0	ⅣB	1/29	2	1	1
48591421	M	60	supraglottic	2	3*2.5*0.5	3	3b	3	3b	0	ⅣB	4/80	2	1	1
48572029	M	75	supraglottic	2	2*2*1	3	3b	3	2a	0	ⅣB	1/26	2	1	0
48689968	M	63	glottic	1	2.8*2.5*0.8	3	2c	3	2c	0	ⅣA	6/77	0	1	1
48894658	M	42	supraglottic	2	3.3*2.3*1.5	4a	3b	4a	3b	0	ⅣB	12/45	2	1	1
46179714	M	56	supraglottic	2	3*2*2.4	4a	1	4a	2b	0	ⅣA	5/55	0	1	1
46792487	M	66	glottic	2	1*0.8*0.7	3	2b	3	1	0	Ⅲ	1/28	0	1	1
48109035	M	76	supraglottic	2	2.5x1.2x0.8	3	3b	3	2a	0	ⅣA	1/40	2	1	0
48050091	M	54	glottic	2	2.1*3.1*1.2	3	2c	3	1	0	Ⅲ	1/44	0	1	1
45033972	F	65	supraglottic	2	1.5*1*0.5	2	1	2	1	0	Ⅲ	1/53	0	1	0
46741812	M	69	supraglottic	2	2.6*2*0.9	3	2b	3	3b	0	ⅣB	11/28	1	1	1
45721223	M	66	glottic	2	5*4*3	3	2b	3	2b	0	ⅣA	2/58	0	1	0
45918598	M	58	supraglottic	2	4*2*1	3	2b	3	2b	0	ⅣA	5/30	0	1	1
44248587	M	59	supraglottic	3	3.6*2.8*2.1	3	2b	3	3b	0	ⅣB	2/43	1	1	0
48359903	M	67	supraglottic	2	2x1.8x1	3	2b	3	2b	0	ⅣA	4/57	0	1	1
48387310	M	57	supraglottic	3	1.6x1x0.5	2	3b	2	2c	0	ⅣB	14/74	2	1	1
48389145	M	50	supraglottic	2	2.2*1.2*1.4	3	3b	3	2c	0	ⅣB	14/70	2	1	1
47157527	F	70	supraglottic	2	1.1*0.7*0.4	1	2b	1	1	0	Ⅲ	1/21	0	1	0
47568821	M	58	supraglottic	3	1.5*1*0.3	2	3b	2	2b	0	ⅣB	2/92	2	1	1
46799803	F	70	glottic	3	0.5*0.5	2	2b	2	2b	0	ⅣA	4/23	0	0	0
47259918	M	61	supraglottic	3	5.2x4.5x1.6	3	1	4	2b	0	ⅣA	2/40	0	1	0
48751251	M	70	glottic	3	3*3*0.3	3	0	3	3b	0	ⅣB	3/40	1	1	1
49316257	M	58	glottic	3	2.5*2.5*0.6	4a	3b	4a	3b	0	ⅣB	2/34	2	1	1
47301259	M	61	infraglottic	3	2.5*1*2	3	2c	3	2b	0	ⅣA	2/96	0	1	1
44879559	M	55	glottic	2	2*1*0.8	3	2b	2	2b	0	ⅣA	2/35	0	1	1
