# Supplementary material for: Microbiome characteristics associated with lymph node metastasis in laryngeal squamous cell carcinoma
Source: Sci Rep. 2025 Aug 24;15:31123. doi: 10.1038/s41598-025-16431-5 (PMC12375765; doi:10.1038/s41598-025-16431-5)
Supplement: Supplementary file 4 — Supplementary Material 4 [file 41598_2025_16431_MOESM4_ESM.xlsx]

## Sheet: sheet1
Supplementary Table S4. Comprehensive mapping of sample IDs to patient IDs, SRA sample names and sample types.
Patient ID	Sample ID	SRA sample name	Sample type
41095599	L2023941	2023941LN	lymph node
41096524	L2024031	2024031LN	lymph node
41129677	T2024657	2024657T	tumor
41129677	C2024657	2024657C	adjacent normal tissue
41129677	L2024657	2024657LN	lymph node
41321177	L2033451	2033451LN	lymph node
44658797	T2274106	2274106T	tumor
44658797	C2274106	2274106C	adjacent normal tissue
44658797	L2274106	2274106LN	lymph node
44761999	T2283049	2283049T	tumor
44761999	C2283049	2283049C	adjacent normal tissue
44761999	L2283049	2283049LN	lymph node
44844606	T2283267	2283267T	tumor
44844606	C2283267	2283267C	adjacent normal tissue
44844606	L2283267	2283267LN	lymph node
44873016	T2284149	2284149T	tumor
44873016	C2284149	2284149C	adjacent normal tissue
44873016	L2284149	2284149LN	lymph node
44878818	T2284418	2284418T	tumor
44878818	L2284418	2284418LN	lymph node
40047414	L1835704	1835704LN	lymph node
45015056	T2288330	2288330T	tumor
45015056	C2288330	2288330C	adjacent normal tissue
45015056	L2288330	2288330LN	lymph node
44911454	T2286800	2286800T	tumor
44911454	C2286800	2286800C	adjacent normal tissue
44911454	L2286800	2286800LN	lymph node
48553312	X48553312T	48553312T	tumor
48553312	X48553312P	48553312C	adjacent normal tissue
48553312	X48553312LN	48553312LN	lymph node
48553312	X48553312W	48553312W	oral rinse
48812668	X48812668T	48812668T	tumor
48812668	X48812668P	48812668C	adjacent normal tissue
48812668	X48812668LN	48812668LN	lymph node
48812668	X48812668W	48812668W	oral rinse
48668604	X48668604T	48668604T	tumor
48668604	X48668604P	48668604C	adjacent normal tissue
48668604	X48668604LN	48668604LN	lymph node
48668604	X48668604W	48668604W	oral rinse
49334852	X49334852T	49334852T	tumor
49334852	X49334852W	49334852W	oral rinse
49267412	X49267412T	49267412T	tumor
49267412	X49267412LN	49267412LN	lymph node
48405224	X48405224T	48405224T	tumor
48405224	X48405224W	48405224W	oral rinse
48581456	X48581456T	48581456T	tumor
48581456	X48581456W	48581456W	oral rinse
48133112	X48133112T	48133112T	tumor
48133112	X48133112W	48133112W	oral rinse
48574368	X48574368T	48574368T	tumor
48574368	X48574368W	48574368W	oral rinse
48580570	X48580570T	48580570T	tumor
48580570	X48580570W	48580570W	oral rinse
48509702	X48509702T	48509702T	tumor
48509702	X48509702LN	48509702LN	lymph node
48763760	X48763760T	48763760T	tumor
48763760	X48763760W	48763760W	oral rinse
XH1086391	XH1086391T	1086391T	tumor
XH1086391	XH1086391W	1086391W	oral rinse
43404719	X43404719T	43404719T	tumor
43404719	X43404719W	43404719W	oral rinse
45918580	T.C4BD1	45918580T	tumor
46747171	C5AA82555813	46747171T	tumor
43320423	X2294855T	43320423T	tumor
43320423	X2294855R	43320423W	oral rinse
46771264	C5AA42555700	46771264T	tumor
46771264	a2555700	46771264W	oral rinse
46781202	C5AA92558484	46781202T	tumor
46781202	a2558484	46781202W	oral rinse
47614907	C5AB93112003	47614907T	tumor
47614907	X3112003R	47614907W	oral rinse
16718924	C5AB103112008	16718924T	tumor
16718924	X3112008R	16718924W	oral rinse
46871338	X3100508	46871338T	tumor
45692562	C5AB85119295	45692562T	tumor
45692562	X5119295R	45692562W	oral rinse
47878533	X3123110T	47878533T	tumor
47878533	X3123110R	47878533W	oral rinse
48140669	X3135337T	48140669T	tumor
41358179	X2033434	41358179T	tumor
45160443	X2295338	45160443T	tumor
45173436	X2295945	45173436T	tumor
45135512	X2297600	45135512T	tumor
45314624	X2500374	45314624T	tumor
45300933	X2500408	45300933T	tumor
45375607	X2502749	45375607T	tumor
45670975	X2511916	45670975T	tumor
45727496	X2514204	45727496T	tumor
42354289	X2520893	42354289T	tumor
45910000	X2520898	45910000T	tumor
45852983	X2521192	45852983T	tumor
45883031	X2523486	45883031T	tumor
48165027	X3140663	48165027T	tumor
48312649	X3140696	48312649T	tumor
48312649	X3140696R	48312649W	oral rinse
48183060	X3142500	48183060T	tumor
48183060	X3142500R	48183060W	oral rinse
46734055	C5AB32555217	46734055T	tumor
46734055	a2555217	46734055W	oral rinse
46750896	X2558506	46750896T	tumor
46750896	a2558506	46750896W	oral rinse
46969444	a2564826	46969444W	oral rinse
47206506	a2573790	47206506W	oral rinse
47096293	a2573818	47096293W	oral rinse
47316783	a2574720	47316783W	oral rinse
47306279	a2576512	47306279W	oral rinse
46919387	a3100783	46919387W	oral rinse
47478577	X3107163R	47478577W	oral rinse
47549032	X3108272R	47549032W	oral rinse
47582381	X3110399R	47582381W	oral rinse
47655276	X3115604R	47655276W	oral rinse
47673692	X3115607R	47673692W	oral rinse
47674471	X3115764R	47674471W	oral rinse
47685751	X3118317R	47685751W	oral rinse
48152872	X3136296R	48152872W	oral rinse
44378963	X2266224R	44378963W	oral rinse
44098768	X2246242R	44098768W	oral rinse
3117450R	X3117450R	3117450W	oral rinse
41287050	T2032007	2032007T	tumor
41287050	C2032007	2032007C	adjacent normal tissue
41287050	L2032007	2032007LN	lymph node
41378100	L2033773	2033773LN	lymph node
41874486	T2057089	2057089T	tumor
41874486	C2057089	2057089C	adjacent normal tissue
41874486	L2057089	2057089LN	lymph node
43431124	T2226907	2226907T	tumor
43431124	C2226907	2226907C	adjacent normal tissue
43431124	L2226907	2226907LN	lymph node
44196272	T2257672	2257672T	tumor
44196272	C2257672	2257672C	adjacent normal tissue
44196272	L2257672	2257672LN	lymph node
44690969	T2275573	2275573T	tumor
44690969	C2275573	2275573C	adjacent normal tissue
44690969	L2275573	2275573LN	lymph node
16843887	T2217066	2217066T	tumor
16843887	C2217066	2217066C	adjacent normal tissue
16843887	L2217066	2217066LN	lymph node
44958521	T2287586	2287586T	tumor
44958521	C2287586	2287586C	adjacent normal tissue
44958521	L2287586	2287586LN	lymph node
45153551	T2295457	2295457T	tumor
45153551	C2295457	2295457C	adjacent normal tissue
45153551	L2295457	2295457LN	lymph node
45986401	T2525193	2525193T	tumor
45986401	C2525193	2525193C	adjacent normal tissue
45986401	L2525193	2525193LN	lymph node
46298357	T2536989	2536989T	tumor
46298357	C2536989	2536989C	adjacent normal tissue
46298357	L2536989	2536989LN	lymph node
40628128	T2010367	2010367T	tumor
40628128	C2010367	2010367C	adjacent normal tissue
40628128	L2010367	2010367LN	lymph node
48591421	X48591421T	48591421T	tumor
48591421	X48591421P	48591421C	adjacent normal tissue
48591421	X48591421LN	48591421LN	lymph node
48591421	X48591421W	48591421W	oral rinse
48751251	X48751251T	48751251T	tumor
48751251	X48751251LN	48751251LN	lymph node
48751251	X48751251W	48751251W	oral rinse
46179714	T.C4CA9	46179714T	tumor
46792487	C5AB12558892	46792487T	tumor
48109035	X3136282T	48109035T	tumor
48050091	X3131436T	48050091T	tumor
45033972	X2288527	45033972T	tumor
46741812	C5AA62555626	46741812T	tumor
46741812	a2555626	46741812W	oral rinse
45721223	X2413168	45721223T	tumor
45918598	X2523574	45918598T	tumor
44248587	X44248587	44248587T	tumor
48359903	X48359903	48359903T	tumor
48387310	X48387310	48387310T	tumor
48389145	X48389145	48389145T	tumor
48109035	X3136282R	48109035W	oral rinse
47157527	a2543819	47157527W	oral rinse
47568821	X3109437R	47568821W	oral rinse
46799803	a2558799	46799803W	oral rinse
47259918	a2574727	47259918W	oral rinse
47301259	a2575891	47301259W	oral rinse
44879559	a2283655	44879559W	oral rinse
48572029	X48572029T	48572029T	tumor
48572029	X48572029P	48572029C	adjacent normal tissue
48572029	X48572029LN1	48572029LNA	lymph node
48572029	X48572029LN3	48572029LNB	lymph node
48572029	X48572029W	48572029W	oral rinse
48689968	X48689968T	48689968T	tumor
48689968	X48689968P	48689968C	adjacent normal tissue
48689968	X48689968LN1	48689968LNB	lymph node
48689968	X48689968LN2	48689968LNA	lymph node
48894658	X48894658T	48894658T	tumor
48894658	X48894658P	48894658C	adjacent normal tissue
48894658	X48894658LN1	48894658LNA	lymph node
48894658	X48894658LN3	48894658LNB	lymph node
48894658	X48894658W	48894658W	oral rinse
49316257	X49316257T	49316257T	tumor
49316257	X49316257LN1	49316257LNA	lymph node
49316257	X49316257LN2	49316257LNB	lymph node
49316257	X49316257W	49316257W	oral rinse
