# Supplementary material for: Microbiome characteristics associated with lymph node metastasis in laryngeal squamous cell carcinoma
Source: Sci Rep. 2025 Aug 24;15:31123. doi: 10.1038/s41598-025-16431-5 (PMC12375765; doi:10.1038/s41598-025-16431-5)
Supplement: Supplementary file 5 — Supplementary Material 5 [file 41598_2025_16431_MOESM5_ESM.xlsx]

## Sheet: Supplementary Table S3
Supplementary Table S3. Percentage values and statistical P values of genera among different groups
	Pvalue_Tumor	NT_Median	NT_Mean	NT_SD	MT_Median	MT_Mean	MT_SD	Pvalue_Control	NC_Median	NC_Mean	NC_SD	MC_Median	MC_Mean	MC_SD	Pvalue_LymphNode	NL_Median	NL_Mean	NL_SD	ML_Median	ML_Mean	ML_SD	Pvalue_Wash	NW_Median	NW_Mean	NW_SD	MW_Median	MW_Mean	MW_SD
Streptococcus	0.94414563234708	0.0271765	0.0523333333921569	0.0678798507895297	0.0261176	0.0722819464827586	0.139009300928127	0.934958210452893	0.0233529	0.0874824	0.127650528060128	0.0409412	0.108117647133333	0.175905549295605	0.419492936805969	0.00711765	0.0208373702941176	0.0317354884936276	0.00358824	0.0110374	0.0174099826561524	0.506287810606732	0.126147	0.167763	0.122438121172749	0.163	0.189714932076923	0.126731984376182
Ralstonia	0.000574472056409603	0.00594118	0.0344221448823529	0.0788789375312374	0.0965294	0.172101419862069	0.211826942179524	0.285249452391733	0.238912	0.302	0.25272253670021	0.339471	0.375305882333333	0.170899046436458	0.180647844532201	0.398412	0.332055363294118	0.259666967467503	0.425029	0.442614973318182	0.22403785803277	0.262853371661436	0	0.00224265	0.00667961109713227	0.000117647	0.00507692	0.0101624458718556
Fusobacterium	0.00271785945344279	0.0731765	0.138499423352941	0.168946029079389	0.0134118	0.0437342799655172	0.076690389729981	0.487990414921938	0.00720588	0.0471235	0.103303394191823	0.00394118	0.00644705726666667	0.00619077360354252	0.726351729633605	0.000352941	0.00133564017647059	0.00220811301969575	0.000264706	0.00295721927272727	0.00766423804314603	0.641831466844901	0.0411765	0.0629059	0.123274210803062	0.0357059	0.0399366516153846	0.0244571331862923
Prevotella	0.434938682506074	0.00970588	0.0324752009411765	0.0540029042914375	0.00717647	0.0329046653103448	0.0519644265617805	0.676686789112751	0.00102941	0.00232941	0.00345356415154922	0.000647059	0.0111529413333333	0.0299120376505812	0.88639551680977	0.000411765	0.00267474052941176	0.00810778686768733	0.000352941	0.00367112304545455	0.0105731398412143	0.702128987845943	0.0676471	0.0655882	0.0390035248880127	0.0666471	0.0614389	0.0309566110301307
Neisseria	0.763216568400729	0.00264706	0.016534	0.0298626706091959	0.00241177	0.0214705873793103	0.0672377297898887	0.317869977746339	0.00447059	0.00463529	0.00319130291021129	0.00205882	0.00568627	0.00990625040206136	0.187465995691707	0.00111765	0.0140449827647059	0.0527547842291085	0.000117647	0.00266844709090909	0.00864646965044849	0.910605167388594	0.118412	0.130338	0.0824558823669592	0.0974706	0.135339366461538	0.0898819397139228
Porphyromonas	0.199832872545462	0.00605882	0.0169584770588235	0.0350782090371664	0.00370588	0.0101906694827586	0.0165155872567487	0.616803133553613	0.00135294	0.00321176	0.00581240909371665	0.00105882	0.00201176473333333	0.00327675483262316	0.342520286359209	0.000117647	0.000335638705882353	0.000537023114346902	0	0.00106149522727273	0.00292429274286784	0.146539521887477	0.0477941	0.0573838	0.0386654948977918	0.0443529	0.0404479636153846	0.0187443268876488
Gemella	0.581870295176659	0.00935294	0.0186978076862745	0.0276223426476907	0.00523529	0.018643	0.0311061675010192	0.359872770879976	0.00173529	0.00316471	0.00386177940591263	0.00294118	0.00679607846666667	0.0138723057719324	0.577471243445574	0.000352941	0.00108650517647059	0.00165009132663022	0	0.00271122886363636	0.0062417367967188	0.702100395519569	0.00508824	0.011075	0.0139836589345161	0.005	0.0154615383846154	0.0259218931837372
Alloprevotella	0.0956073156968048	0.00617647	0.0210103806666667	0.0341683046410493	0.00241177	0.011596348137931	0.0220087150342296	0.330753373141707	0.000529412	0.000952939	0.000993173930326383	0.00170588	0.00274902	0.00318070582315188	0.805280376629133	0.000352941	0.00162629758823529	0.00367364246638364	5e-04	0.00249465240909091	0.00627117369801438	1	0.0469412	0.0541	0.0419266762992626	0.0580588	0.0510226243846154	0.0416644581932879
Peptostreptococcus	0.641536978850374	0.0162353	0.0326747404901961	0.0535542959019809	0.0121176	0.0310689647241379	0.0451482407846512	0.76465326301105	0.00255882	0.00748824	0.0134596967460538	0.00247059	0.00886274	0.0153867855948324	0.872579467838426	0.000411765	0.00263667682352941	0.00499226274393486	0.000794118	0.00987165777272727	0.0258514625199836	0.717290781838558	0.0025	0.0215618	0.0501475065980293	0.00188235	0.0123438914615385	0.029482775618389
Haemophilus	0.33800379745419	0.00252941	0.0296666653137255	0.102969489359563	0.00111765	0.00519269772413793	0.00913316513197518	0.933612044782207	0.00182353	0.00231765	0.00274330476849108	0.00135294	0.00900784326666667	0.0184535579017691	0.51164839245862	0.000176471	0.00355017294117647	0.00905005649260049	5.88e-05	0.00258289	0.00750620020522647	0.894437219071801	0.0736471	0.0722941	0.0490376575717699	0.0577059	0.0676787	0.0380388514244161
Parvimonas	0.306968382207098	0.00776471	0.0180161476666667	0.0247605560026648	0.00676471	0.0208174443103448	0.0519675774306532	0.30452034274261	0.00364706	0.0216471	0.0587332181089483	0.00164706	0.00435294	0.0068403515668843	0.490177139807243	0.000235294	0.000906574411764706	0.00184511171332053	5.88e-05	0.00136631	0.00325061091405263	0.0824222305569841	0.00279412	0.00381323	0.00352286685425596	0.00223529	0.00218551861538462	0.00191015935316959
Prevotella_7	0.912183861418522	0.00382353	0.0164682813921569	0.0380454326356208	0.00205882	0.0138722	0.0254602230154104	0.656411004476003	5e-04	0.00128235	0.00136434517894861	0.000705882	0.00181960466666667	0.00348306324524025	0.17439784314593	0.000176471	0.00792733294117647	0.0299792433404398	0	0.000684490954545455	0.00219779476245567	0.830255952156105	0.0924412	0.0982103	0.0627334824470163	0.0897647	0.0968461537692308	0.0484814115534219
Pseudomonas	0.227175115229745	0.00223529	0.071274509372549	0.13725724847257	0.00970588	0.0698884381034483	0.12418096307653	0.232664269237341	0.0687059	0.144794	0.265988778156109	0.112294	0.1276	0.108305903185708	0.943538569853509	0.0377647	0.0761141867647059	0.0869811494716051	0.0784706	0.121411763590909	0.161029888778524	0.32585578106365	0	0.000745587	0.00170124174193768	0	0.00324434384615385	0.00737767781703454
Campylobacter	0.0631606683273204	0.00758823	0.0281153393137255	0.0503186294495506	0.00252941	0.0105760633793103	0.0200343904497653	0.889154878882597	0.000294118	0.00104706	0.00136124363567211	0.000352941	0.00231764713333333	0.00476272402082743	0.362116376037206	0.000176471	0.00102075988235294	0.0024567140663337	5.88235e-05	0.00299732622727273	0.011735727276325	0.508168628577404	0.00314706	0.00517941	0.00500740260501619	0.00323529	0.00552036207692308	0.00561021717906637
Veillonella	0.41546703940634	0.000352941	0.00738638850980392	0.020640090698511	0.000823529	0.0061359025862069	0.0156575840471411	0.304334059121491	0.00111765	0.0058	0.0100514339926821	0.000764706	0.00131765	0.00198322178882441	0.205891275960206	0.000470588	0.00476816605882353	0.0128612078945325	0	0.00164973263636364	0.00411774623719913	0.226514039019117	0.0323824	0.0428279	0.0388408535064556	0.0438824	0.0492986425384615	0.0281827171880929
Treponema	0.278710783599807	0.00270588	0.0220415220392157	0.0624726968194252	0.000764706	0.0161135894482759	0.0428543470386662	0.859954223656595	0.000117647	0.00109412	0.00238268768725451	5.88e-05	0.000847055733333333	0.00191409820202859	0.659980451707485	0	0.000394463705882353	0.00149114534456981	0	0.000347592454545455	0.00091181631093166	0.462927430475796	0.00476471	0.00855	0.0101270918701407	0.00311765	0.00798642523076923	0.0104551038456381
Bacteroides	0.551716028494945	0.00294118	0.0236978085294118	0.0518664334803481	0.00147059	0.0113711935172414	0.0254725357787164	0.760077603240497	0.00205882	0.00300588	0.00325554559793805	0.00235294	0.00947059	0.0163617805121699	0.599827302064414	0.00176471	0.00591349341176471	0.0134396826689394	0.00120588	0.00268983740909091	0.00377481216112382	0.158768522703451	5e-04	0.00101765	0.00163485095118441	0.000235294	0.000425334076923077	0.000569891182833539
Leptotrichia	0.337864522508078	5.88e-05	0.00889042537254902	0.0318143842412447	0.000588235	0.0041237314137931	0.00617069305318661	0.123779536722636	0.00205882	0.00305882	0.00328195686485139	0.000176471	0.00138039226666667	0.00232853589653528	0.24254306862946	5.88e-05	0.00112110311764706	0.00325392305844998	0	0.000433149727272727	0.000909400191231361	0.384149779057518	0.00879412	0.0188074	0.0254529928781185	0.0124706	0.0178778	0.0133246106901097
Filifactor	0.991917921835163	0.00276471	0.00611649366666667	0.0115761387308379	0.00123529	0.00689655168965517	0.0128947568286465	0.633540124639918	0.000264706	0.00350588	0.00853485059100873	0.000764706	0.00110588073333333	0.00173022422499127	0.210952279766992	0	0.000653975058823529	0.00241327916216857	5.88235e-05	0.000978609681818182	0.00287193258776346	0.0841639621999754	0.00182353	0.00278088	0.003115582745719	0.00111765	0.00145701353846154	0.00133969525109485
Solobacterium	0.295018828517209	0.000470588	0.00290772643137255	0.0114860247113804	0.00135294	0.00495131851724138	0.0189233113455965	0.801345006518206	0.000147059	0.00178235	0.00392755038958422	0.000294118	0.000545098066666667	0.000738887593834375	0.835859890902274	0.000117647	0.000705880941176471	0.00161697908629547	5.88e-05	0.00277807163636364	0.00693253006154234	0.868592665582142	0.00205882	0.00240147	0.00170803349797536	0.00152941	0.00253393669230769	0.00227803063239956
Lachnoanaerobaculum	0.230422844311049	0.00117647	0.00523644662745098	0.0118712619090739	0.000647059	0.00959837724137931	0.0395398834994711	0.621269127663868	0.000352941	0.000564706	0.00112097876487963	5.88e-05	0.000349018	0.000542539647499741	0.190832631517463	0	0.000294117647058824	0.000897661241070228	0	2.13903636363636e-05	7.81762714112552e-05	0.884882131888401	0.00164706	0.001875	0.00120295887518467	0.00152941	0.00209954753846154	0.00160096295475133
Granulicatella	0.0751312760992192	0.000117647	0.00212110637254902	0.00620706637884133	0.000411765	0.00312170386206897	0.00451481696513514	0.781018222863305	0.000970589	0.00517059	0.0109261774902094	0.000705882	0.000901959	0.000956718452024882	0.650710578585874	0	0.000477508647058824	0.00120729514156605	0	0.000229946545454545	0.00047125623199686	0.97526012159146	0.0118824	0.0132485	0.00711532794997766	0.0128824	0.0128054298461538	0.0052590552098456
Catonella	0.26436700846528	0.000882353	0.00395847758823529	0.00770876726214493	0.00229412	0.0048580114137931	0.00856328458682797	0.711663719093216	0.000205883	0.0006	0.000762843414501364	0.000235294	0.000913725533333333	0.00171338067631435	0.702995279222498	0	0.000183391	0.000570270725811434	0	0.000237967909090909	0.000556415972535614	0.52121924721351	0.000823529	0.00133235	0.00125743704627839	0.000823529	0.00149773569230769	0.00206478483269575
Aggregatibacter	0.723445356123826	0.000529412	0.00763783119607843	0.0294452972267724	0.000588235	0.00367951317241379	0.0100394129710144	0.0876205545969999	5.88235e-05	0.000476471	0.000856685395789331	0	3.92141333333333e-05	9.34497116726169e-05	0.12221159122885	0	0.000138405529411765	0.000316735000293841	0	9.89294090909091e-05	0.000451060741394861	0.408275848482001	0.00991176	0.0135676	0.0131167010800557	0.0141176	0.0150678733076923	0.0106607227330379
Rothia	0.79755067134953	0.000352941	0.00210149711764706	0.00495348815350545	0.000235294	0.00221095334482759	0.00604674740477917	0.954616060459511	0.000205883	0.000211765	0.000180136108991106	0.000176471	0.00108628	0.00232449898810287	0.209546204818524	0	0.00197577847058824	0.00564322999757824	0	0.000173796818181818	0.000499621706682226	0.605244179325161	0.00691177	0.01515	0.0176285823673396	0.0121765	0.0184796380769231	0.0222335023433008
Selenomonas	0.90709647669943	0.000411765	0.00390772782352941	0.0104515839217953	0.000470588	0.00283366968965517	0.00804310715741604	0.800580561651345	8.82235e-05	0.000282346	0.000350541500995706	0.000117647	0.00189804	0.00499631566520111	0.825224020195991	0	0.000352937	0.00140992609275203	0	0.000165775409090909	0.000430596283535115	0.0426787171845614	0.00102941	0.00181176	0.00233226969554291	0.00182353	0.00306334830769231	0.0029137406638009
Capnocytophaga	0.48743312431923	0.000235294	0.0067912322745098	0.028009411336329	0.000117647	0.00419675296551724	0.0120453536082564	0.546782753294375	2.94e-05	0.000411762	0.000672410381910597	0.000117647	0.000572545933333333	0.000989433415349661	0.107686609301039	0	8.9964e-05	0.000207053225208822	0	3.74331363636364e-05	0.000175576972739619	0.438119044290134	0.00197059	0.00424118	0.00732194130922697	0.00247059	0.00710859723076923	0.0150128903358179
Eikenella	0.0616035148826262	0.00123529	0.00834717325490196	0.0198409676728828	0.000411765	0.00432251517241379	0.00987064906878609	0.0229851317712268	0.000852941	0.00377059	0.00675605885454946	0.000117647	0.00027451	0.00040184114848731	0.358579200974664	0	0.000179930764705882	0.000338855234145706	0	0.00131550804545455	0.00485545024465873	0.527075639045628	0.000352941	0.000780881	0.00141433910912704	0.000470588	0.000615384615384615	0.000707357553128135
Oribacterium	0.0640030594712153	0	0.00184544268627451	0.00577994384485893	0.000294118	0.00304056793103448	0.00758988164579824	0.383333472435117	0.000588236	0.000870588	0.00116391983239395	0.000117647	0.00117254	0.00238636850015882	0.921141286655331	0	0.000429065705882353	0.00111895517722214	0	0.00146791331818182	0.0052887456141587	0.701991669615069	0.00120588	0.00177647	0.0015590696326632	0.00141176	0.00307239815384615	0.00446317454324389
Corynebacterium	0.335883937810102	5.88e-05	0.00108650339215686	0.00267722371992365	0.000235294	0.00991683410344828	0.0497076144013025	0.00825910711479979	0.000470588	0.00302941	0.00654034014619953	0	0.000113722333333333	0.000187955894451965	0.953462965038224	0.000117647	0.000743941882352941	0.00160690956342084	0.000147059	0.000347593636363636	0.000467746695418684	0.0457171351166123	0.000411765	0.00158823	0.00484670595821784	0.000823529	0.00286425330769231	0.00439476357279307
Staphylococcus	0.0610932975625082	0.000176471	0.00545213290196078	0.0182939457350591	0.000647059	0.00429411444827586	0.00981046430124741	0.357362341189451	0.000588235	0.00348235	0.00643243791682171	0.000352941	0.000411764666666667	0.00046795469929603	0.659095079166962	0.000352941	0.00320761258823529	0.0106191362950206	0.000382353	0.00129412	0.00254703751022228	0.0501322209077981	0	0.00144853	0.0057278764896372	0	0.00666063346153846	0.0107214429433975
Atopobium	0.783837932258196	0.000117647	0.00126066850980392	0.00352576793603146	0.000176471	0.000892492517241379	0.00212435250649625	0.494998597201057	2.94e-05	0.000264704	0.000420771045394906	0.000117647	0.000337252	0.000562667270399428	0.84425859039893	0	0.000224910764705882	0.000767313969323553	0	3.74310454545455e-05	7.60388670599434e-05	0.362904332932072	0.00167647	0.00292794	0.00318097799266849	0.00223529	0.00325791853846154	0.00257220280146047
Lactobacillus	0.032344289223807	0	0.0145836203333333	0.0964897184461103	0.000235294	0.000989856413793103	0.00204388824659245	1	0.000676471	0.0119588	0.0348710819329814	0.00135294	0.00410195926666667	0.0051099862869158	0.965989516127723	0.000529412	0.000865049117647059	0.00097276396339791	0.000352941	0.00263903636363636	0.00635051089105322	0.657147052729493	5.88235e-05	0.00137059	0.00311974376272517	0	0.000475113153846154	0.000854279284698399
Peptococcus	0.0319446579996355	0.00164706	0.00684429017647059	0.0204143340162294	0.000235294	0.00136511148275862	0.00272456001719535	0.294019654252642	8.82235e-05	0.000335292	0.00055601408742501	0	0.000180391	0.000483268011499062	0.679389954044425	0	0.000148787647058824	0.00024530040372927	0	0.00108288559090909	0.00437015564570804	0.68506244068144	0.000176471	0.000338233	0.000442959203048901	0.000235294	0.000199091384615385	0.000126026047051485
Megasphaera	0.45754182686244	0.000117647	0.00112456747058824	0.00424664569726352	0.000176471	0.000951317655172414	0.00281151483906442	0.259539549164884	8.82235e-05	0.000317645	0.000414279758332203	0	0.000568625866666667	0.00144373300754363	0.88626851703335	0	0.000380620058823529	0.00088213764728375	0	0.000213902727272727	0.000648088543897924	0.671441628095893	0.00102941	0.00217941	0.00389918105832288	0.00141176	0.00177375561538462	0.00178143152997271
[Eubacterium] nodatum group	0.470381603248258	0.000117647	0.000931947901960784	0.00411659458090203	5.88e-05	0.000523324931034483	0.000787531225290189	0.952980809435983	2.94e-05	0.000247054	0.000500520656043606	5.88e-05	8.6273e-05	9.39780330252007e-05	0.0305389682514706	0.000176471	0.000276816647058824	0.000485857368374575	0	0.000155079136363636	0.000546576971634092	0.0366761828489229	0.00129412	0.00246029	0.00340778068707761	0.000705882	0.00133031669230769	0.00193828347768188
Dialister	0.388839274532047	0	0.000660899196078431	0.00154505989818088	5.88e-05	0.000784986620689655	0.00184597837877669	0.0825626067448647	8.82235e-05	0.000294113	0.000570317330155853	0.000705882	0.00124706	0.00134105409907925	0.499959045090076	0	0.000273353705882353	0.000562274258305918	0	0.000160423	0.000470653202843387	0.437961952988841	0.00126471	0.00179559	0.00179051018896191	0.00164706	0.00203167061538462	0.00158944073522778
Acinetobacter	0.578001224202579	5.88e-05	0.0366851188431373	0.113303999964002	5.88e-05	0.0131683513103448	0.0455140907947675	0.403110114310859	0.000294118	0.00128823	0.00272534190964926	0.000117647	0.000443132533333333	0.000632719002895199	0.831192845964421	0.000411765	0.00148096894117647	0.00251906536318829	0.000470588	0.00170053472727273	0.00316070941752315	0.235622099910677	0	0.00111765	0.00540810743116725	0	0.000615384538461538	0.00128553637584574
Mycoplasma	0.946673958393574	0.000117647	0.00715686184313725	0.0246092107422912	0.000176471	0.00124949296551724	0.00384144653643149	0.2433514649478	0.000147059	0.000435294	0.000618937344090085	0	0.000203918466666667	0.000383720071661038	0.421131371806962	0	7.61231764705882e-05	0.000244988540612677	0	1.06951818181818e-05	3.46170348289151e-05	1	0.000294118	0.000720587	0.00113053282234906	0.000352941	0.000954751153846154	0.00171063465040059
Actinomyces	0.936354632441852	5.88e-05	0.0020023058627451	0.00501060447710179	0.000176471	0.00105882355172414	0.00215793834593214	0.768218476674164	0	1.76471e-05	5.58050300967574e-05	0	4.70588e-05	0.000131908618888337	0.425064019673836	0	0.000474047117647059	0.00172998616796984	0	6.41679090909091e-05	0.000212408916161371	0.884916718283721	0.00511765	0.0116794	0.022214503317113	0.00435294	0.0163438914615385	0.021736227362886
Johnsonella	0.308657265009759	0.000352941	0.00268166049019608	0.0056037456572555	0.000176471	0.00286206817241379	0.00924498099212834	0.233836887699954	0	6e-04	0.00151038936217615	0.000117647	0.000231367866666667	0.000356751247267189	0.0515191593045041	0	0.000103806235294118	0.00017954361865976	0	2.40641818181818e-05	8.25110372695599e-05	0.851282465282667	0.000176471	0.000513234	0.00103062810883122	0.000117647	0.000651580076923077	0.00111207845307495
Delftia	0.00148382010352369	0	0.00679584776470588	0.0216093224172575	0.000588235	0.0320466530689655	0.108465766032454	0.279031128534078	0.00505882	0.00867059	0.0098366982494665	0.00917647	0.0684000001333333	0.108644427210654	0.640258339218535	0.0271176	0.0351799308235294	0.0472355342890054	0.0126471	0.0514598919545455	0.154372052532549	0.776505421723617	0	8.823525e-06	4.1165675055422e-05	0	4.52307692307692e-06	1.63081857690217e-05
Escherichia-Shigella	0.654195197160692	0.000235294	0.0240126869803922	0.0733679549846841	0.000235294	0.00585395531034483	0.0119471009111197	0.576967414837523	0.000352942	0.00215294	0.00430187317938578	0.000294118	0.00225882	0.00401423667871502	0.456049470666991	0.000117647	0.00217992941176471	0.00602716895559665	0.000264706	0.00194652	0.00340658997816974	0.445134511135967	0	8.2351775e-05	0.000418030427653513	0	1.35746923076923e-05	4.89442491640312e-05
Kingella	0.8511329503338	0	0.00907843045098039	0.0370514610283936	0	0.000762675862068965	0.0022706455869223	0.127189537918831	0.00032353	0.00105882	0.00171027301693123	0	0.00269804	0.00943953015953599	0.70792258996207	0	0.000650519058823529	0.0014961701784065	0	0.000649732636363636	0.00195597256795414	0.819728884600824	0.00123529	0.00143971	0.0011912337204182	0.001	0.00297737553846154	0.00493186206036687
Cutibacterium	0.0772257672136392	5.88e-05	0.000632062294117647	0.00221479329705173	0.000235294	0.00447870186206897	0.0165999551021036	0.425874461001204	8.82355e-05	0.000188235	0.000236597704916172	0.000294118	0.000270586666666667	0.000243350927240497	0.540497559945403	0.000294118	0.000723182117647059	0.000928165860789835	0.000294118	0.000521389363636364	0.00061782677019453	0.0820927201380428	0	0.000111764	0.000407497867305364	0	0.000719457076923077	0.00113585633542242
Romboutsia	0.895104502058128	5.88e-05	0.000930794490196078	0.00244538183484363	5.88e-05	0.00103245272413793	0.00244709715620666	0.887782054613264	0.000205883	0.000829409	0.00171755186464477	0.000235294	0.00232549	0.0052956991481788	0.296534118985913	0.000705882	0.00573010252941177	0.01776967332455	0.000235295	0.00214170913636364	0.00582953001056978	0.153929009997104	0	0.00012941	0.000252817150069889	0	3.16723846153846e-05	9.78876780495026e-05
Centipeda	0.760381165608082	0	0.00251672388235294	0.00800007211497417	5.88e-05	0.000468559103448276	0.000827494317103332	0.968345225596227	0	6.47059e-05	0.000153016536737737	0	0.000113723933333333	0.000289430787168407	0.881969437638717	0	1.03764705882353e-05	2.31056142910052e-05	0	7.21903636363636e-05	0.000215506896930524	0.0221591361044488	0.000352941	0.000548529	0.000476097230072918	0.000764706	0.00109049776923077	0.000980671028723713
Parabacteroides	0.724996310121738	0.000176471	0.00256285901960784	0.00634758277164236	0.000176471	0.00103853793103448	0.00199674039647459	0.954924901104537	0.000176471	0.00115294	0.00299290557400524	0.000176471	0.000733333333333333	0.00129961902887004	0.584500735436545	0.000176471	0.000754323941176471	0.00189120606027971	0.000147059	0.000604276954545455	0.0011816670320506	0.0984539603532462	0	9.7057675e-05	0.000157361885426862	0	0.000117647076923077	0.00042418256825461
Bifidobacterium	0.596205232647774	5.88e-05	0.00076470262745098	0.0022966210746403	0.000117647	0.000316428448275862	0.000617830593623284	0.346736214949976	5.88e-05	0.000211758	0.000306539242832717	0.000176471	0.000760781133333333	0.00110864924643704	0.0318123445649617	0.000235294	0.000394460941176471	0.00061299692018858	0	0.000195184	0.000473516499492287	0.704072645222638	0	0.000607352	0.00158190427598857	0	9.95476153846154e-05	0.000191191072536759
Methyloversatilis	0.0396579028083539	0	0.00226182101960784	0.0117390565489711	0	0.034898580137931	0.0722062167142997	0.518999783511321	0.0491765	0.0524647	0.0572785370057886	0.0200588	0.0379765	0.0467458648341332	0.115156560039434	0.0657059	0.147961937705882	0.218115137453654	0.0127941	0.0468903743636364	0.0914859469026971	0.433841126519126	0	1.47059e-05	7.01722951528264e-05	0	0	0
Shewanella	0.200121102117197	0	0.00978661868627451	0.0693613358859814	0	0.000190669379310345	0.000662283653003886	0.462432726450476	0	0	0	0	3.92e-06	1.51820947171331e-05	0.435495088212781	0	3.80622941176471e-05	0.000156934859000385	0	0.000895721954545455	0.00360493118119025	NA	0	0	0	0	0	0
Stenotrophomonas	0.165947911176885	0	0.00654786480392157	0.0198815266109993	0.000117647	0.0118174442413793	0.0500760429575499	0.449024455940825	0.00135294	0.00160588	0.0018067006420747	0.00158823	0.0116235294666667	0.0188473037631824	0.897992647506389	0.000294118	0.0288581272352941	0.0932570689655658	0.000411765	0.0204812812272727	0.0617634197310829	0.121363043532823	0	0.000145587	0.000864011307111641	0	5.42968461538462e-05	0.000100349806277712
Methylobacterium-Methylorubrum	0.000577728694497403	0	3.69075098039216e-05	0.000127233223218367	0	0.0031845825862069	0.00956269180010293	0.0689197676561658	0.00114706	0.0640941	0.130520126478594	5.88e-05	0.00052941	0.000877015609989615	0.262169644985263	0.00194118	0.0140588220588235	0.0407110465896302	0.000735294	0.0181149722272727	0.056072821806983	0.846771758629502	0	2.2058225e-05	7.00928098161462e-05	0	1.80977692307692e-05	5.02838390011374e-05
Actinobacillus	0.406922568782007	0	0.000257207843137255	0.000833300308462666	0	0.00022717975862069	0.000622276684088566	0.694144660011203	0.000235295	0.000864706	0.00108183057013024	0.000235294	0.00133333173333333	0.00260248895979089	0.525511113544904	0	0.000242213117647059	0.000725488491062047	0	0.000232620318181818	0.000620535397721952	0.771865956900168	0.00326471	0.0139926	0.045607155714106	0.00488235	0.0117420815384615	0.0214666869155417
Klebsiella	0.24419014091708	0	0.0133644747843137	0.0346417475602859	0	0.00162474648275862	0.00529188604964947	0.818582452927189	8.82235e-05	0.00225294	0.00655025615901907	0.000176471	0.000490195	0.000702607873025285	0.865280576732703	0	0.000311415941176471	0.000656932710874796	0	0.000745987181818182	0.00247274779659417	0.393724260573592	0	0.000295587	0.000803846934508055	0	0.000185520384615385	0.000507070100800921
Aquabacterium	0.418603798400151	0	0.000176468274509804	0.000453209016509031	0	0.000679510793103448	0.00247491619557811	0.699917790593066	0	0.00115882	0.00360294325779319	0	4.70556666666667e-05	9.48496276886033e-05	0.461549297308743	0	0.000764705882352941	0.00176139393230904	2.94e-05	0.00855080104545454	0.0367556384613264	0.433841126519126	0	0.000283824	0.00168428561295034	0	0	0
Bacillus	0.00376241735006115	0	0.000294115803921569	0.00092605548148117	5.88e-05	0.000634886827586207	0.00125842558474965	0.954680164212145	0.000147047	0.00212353	0.00509279256221903	0.000176471	0.00106274353333333	0.00295228774545322	0.474769907973075	5.88e-05	0.00906574111764706	0.0347159257181745	0.000205883	0.000807485590909091	0.00142514523432699	0.150314266229405	0	7.647e-05	0.00021937078419799	0	0.000303167461538462	0.00053420824491931
Ligilactobacillus	0.0840381608957173	0	0.00106689688235294	0.00461449539770015	0	0.00140567951724138	0.00548622834937007	0.779644873437133	0.000205883	0.00249412	0.0064614432016192	0.000176471	0.00153333	0.00307634651838388	0.462807863011003	0.000235294	0.00767474041176471	0.0281804162160657	5.88e-05	0.00371390163636364	0.00868164812286407	0.372078193867011	5.88e-05	0.00170882	0.00399966736210725	0	0.000171943846153846	0.000464086305135127
Lentimicrobium	0.902806566972159	0	0.00164475154901961	0.00724409767393709	0	0.00352332496551724	0.017635629370407	0.700005387202036	0	0.00107059	0.00253219182832585	0	0.000313723933333333	0.00111867890914554	0.915712372676278	0	0.000346018	0.00139649933738187	0	4.0107e-05	0.000100068235680888	1	0.000117647	0.000272056	0.000338753219725068	0.000235294	0.000194570153846154	0.000156343410194165
Pseudoalteromonas	0.869580186457532	0	0.00010957231372549	0.000628836462932406	0	0.000261663310344828	0.00135308611906444	NA	0	0	0	0	0	0	0.582123470816686	0	0.000477505882352941	0.0018787751272818	0	0.00508021390909091	0.0190377043464784	0.15874025024698	0	0.000205881	0.000604892678019188	5.88e-05	0.000140267923076923	0.000246707944272326
Brevundimonas	0.755820748407848	0	0.000423298745098039	0.00109183947572888	0	0.000261662517241379	0.000475704277136438	0.95566168165179	0.000588235	0.00269412	0.00687471222560276	0.000470588	0.00558431	0.00980639241652392	0.215103067703781	0.000588235	0.00859169552941176	0.023053368883689	0.000176471	0.000427807	0.000514794937120251	0.790987715266405	0	1.7645875e-05	7.67536328668945e-05	0	4.52307692307692e-06	1.63081857690217e-05
Allorhizobium-Neorhizobium-Pararhizobium-Rhizobium	0.295630391100875	0	0.000457900333333333	0.00195050573610116	0	0.0013651115862069	0.00271492732000455	0.752520973170335	0.0142059	0.0239294	0.0303242861057182	0.000176471	0.0205843	0.0319362119635344	0.135888331030865	0.00288235	0.00716955011764706	0.0103492406963896	0	0.00811765	0.0177991577931095	0.0177717553563445	0	2.941175e-06	1.86016239942915e-05	0	2.26226153846154e-05	4.51717996183062e-05
Vibrio	0.803803260228776	0	0.000916955039215686	0.00462040272187459	0	0.00225354968965517	0.00631789078499571	0.262890336419847	0	0	0	0	1.56847333333333e-05	4.69873014341818e-05	0.882644303977156	0	0.000197230470588235	0.000600584340817041	0	0.00481550804545455	0.0182668137575616	0.177806645561682	0	0.000244118	0.000632364345367029	0	0.000438912230769231	0.000670957010278994
Sneathia	0.0484959230705082	0	0.0038016142745098	0.0143432174125324	0	1.62271724137931e-05	5.18957013916711e-05	0.198343824638007	5.88235e-05	0.00141176	0.00286677133335384	0	8.62698e-05	0.000255311568862215	0.808769297426831	0	3.46007058823529e-05	0.000128301879208648	0	1.87165909090909e-05	6.12560757807972e-05	NA	0	0	0	0	0	0
1174-901-12	0.061656088152476	0	0	0	0	0.000277890448275862	0.00138765263697011	0.833584635721204	0	0.000670588	0.00167373350752441	0	0.0011098	0.00382746235928185	0.00345655756744096	0	0.000114186823529412	0.000256802377268795	0.000352941	0.00454011	0.0157157843604359	NA	0	0	0	0	0	0
Peptoanaerobacter	0.862529830045981	0	0.00119146437254902	0.00266915877404038	0	0.00342190668965517	0.0136489519424479	0.261524048906056	8.82235e-05	0.000976464	0.00260041967617674	0	0.000443134133333333	0.00123606844765397	0.226251989568306	0	2.76802941176471e-05	7.53235840107239e-05	0	7.75400909090909e-05	0.000363695264418141	0.535414803242225	0.000235294	0.000297058	0.000301403878990036	0.000117647	0.000217192769230769	0.000251163058140575
Stomatobaculum	0.434326539150173	0	0.00187658498039216	0.0100144482184183	0	0.000379310310344828	0.000665249645311878	0.572288776368572	0	0.000205882	0.000481291580187693	0	1.96078666666667e-05	5.29256917909665e-05	0.277530250595145	0	7.26643529411765e-05	0.000299602802393632	0	0	0	0.450138423264014	0.000764706	0.00103088	0.00143433364681638	0.00105882	0.00168778276923077	0.00205031628301441
HT002	0.262858531560246	0	0.00152364241176471	0.00975103435548529	0	0.000438130655172414	0.00153534705755558	0.933303502113428	0.000205883	0.00165294	0.00289047134644398	0.000176471	0.00218431	0.0071517659221691	0.673070289199679	0	0.00141522482352941	0.00346868521865159	0.000176471	0.000438501545454545	0.0007240268153435	0.393699528592088	5.88e-05	0.00190441	0.00531386909149101	0	0.000316742	0.000485391148030981
Blautia	0.933588666737753	0.000294118	0.0026020757254902	0.00540579731593854	0.000529412	0.00150507096551724	0.00228718609236413	0.758858546155055	0.000176471	0.00167059	0.0035666027064809	0.000294118	0.00109411613333333	0.00130832659543173	0.822997119610347	0.000411765	0.00451211076470588	0.0159453647938991	0.000176471	0.00294117645454545	0.00698306682197996	0.433841126519126	0	4.7058225e-05	0.00028823674351775	0	0	0
Alcaligenes	0.0120959701160265	0	1.15294117647059e-06	8.2336468940847e-06	0	0.000113589448275862	0.000387308349696852	0.594524708806545	0	0.000394118	0.00076498244707256	0	0.00836078433333333	0.0179288683979123	0.168944038238105	0	4.49827058823529e-05	0.000185468447679034	0	0.000219251318181818	0.000493884749125348	NA	0	0	0	0	0	0
Faecalibacterium	0.535500521242124	0	0.00314071415686275	0.00520970774788105	0.000176471	0.00372414	0.00598199439915556	0.0956446673822621	0.000529412	0.00141764	0.00200450456689068	0.00241177	0.00644313733333333	0.00801851141009422	0.63642488740456	0.001	0.00300691905882353	0.0055284300601517	5e-04	0.00425935827272727	0.0130660975321571	0.249787684310147	0	1.9117075e-05	6.44204172004209e-05	0	0	0
[Eubacterium] saphenum group	0.0424417900292475	0	0.00136678154901961	0.007297832057368	0	0.000401621862068966	0.000675660988834517	0.0161025777451642	2.94e-05	0.000352937	0.000666668902031127	0	1.17647333333333e-05	4.55646162725713e-05	0.713019505557131	0	3.45882352941176e-06	1.42610947521364e-05	0	1.33679090909091e-05	5.1125096148387e-05	0.763449410680985	0.000264706	0.000785292	0.00134194952144828	0.000294118	0.000493209	0.000581601807422398
Sphingobacterium	0.218336480009621	0	0.00219492454901961	0.00893931484208412	0	0.000697767137931034	0.00324089399193025	0.262475682081666	0	0	0	0	8.62745333333333e-05	0.000227677916683342	0.252593189215285	0	0.000366780647058824	0.00133338355450396	0	3.47593636363636e-05	0.000100516239943767	0.433841126519126	0	5.88235e-06	3.72032479885829e-05	0	4.52307692307692e-06	1.63081857690217e-05
Clostridium sensu stricto 1	0.0499314372902108	0	0.000287196764705882	0.000644663808444109	0.000117647	0.00214604217241379	0.00921943272927412	0.910613444353781	0.000205883	0.00367647	0.0104760312155913	0.000235294	0.000835294133333333	0.00100103758262071	0.353012237249335	0.000411765	0.00100692041176471	0.0019767116147744	5.88e-05	0.00180480863636364	0.00552501276766239	0.424515363137049	0	0.000451469	0.0010767209206699	0	0.000208144846153846	0.000600660731779159
Microvirga	0.0270496960839829	0	0.000247981568627451	0.00122371687094362	0	0.000695738724137931	0.00142353960281644	0.932579879972697	0.00308824	0.00664706	0.00915847912865555	0.000705882	0.0101725489333333	0.0157790675318315	0.154875877881937	0.000117647	0.00659861594117647	0.00824178417328103	0	0.00322995	0.00659930370157198	0.0872172250364797	0	0	0	0	9.04976923076923e-06	3.26294069926548e-05
Limnohabitans	0.556902254480111	0	0.00296885723529412	0.00813521028782446	0	0.00187423772413793	0.00904790009278895	0.572107457476806	0	2.35294e-05	7.44064959771659e-05	0	0.000313725466666667	0.0011506980388453	1	0	3.80622941176471e-05	0.00011188306722074	0	1.06930454545455e-05	2.94716891956578e-05	NA	0	0	0	0	0	0
Megamonas	0.653420164714813	0	0.00253171762745098	0.00946103280637964	0	0.000440161482758621	0.000835392278308162	0.842717294159027	0	8.2353e-05	0.000182258149513876	0	0.000337254933333333	0.000804235825412499	0.317765536575406	0	0.000747404764705882	0.00156819655791456	0	0.000213901636363636	0.000613611684568044	0.598725069652847	0	1.47e-06	9.29709632089504e-06	0	0	0
Alysiella	0.440537835953952	0	0.00183275662745098	0.00676674517000595	0	0.000257606517241379	0.000839787588509296	0.150945694519597	0.000176471	0.00242941	0.00511858974881617	0	0.000188235266666667	0.000317709230921579	0.651934889066738	0	8.30449411764706e-05	0.000238088818869522	0	0.000152406409090909	0.000405376257641343	0.0477447377308837	0	0.000172056	0.000386166517030047	0	3.16742307692308e-05	8.52955034474794e-05
Comamonas	0.76317435322839	0	0.00127335596078431	0.00640678526076314	0	0.000162271793103448	0.000529564589045323	NA	0	0	0	0	0	0	0.961120250147045	0	0.000211072647058824	0.00066780214850367	0	9.09090909090909e-05	0.000297031700083134	0.548102337893468	8.82235e-05	0.000138231	0.000150445887313966	0.000117647	0.000199089692307692	0.000239594652169863
Candidatus Koribacter	0.760462922824992	0	2.76811960784314e-05	0.00010076024433099	0	5.67943103448276e-05	0.000178892795168564	0.902764825024623	0	0.000829412	0.00133057688066908	0	0.00065098	0.00122453635168008	0.276128922815281	0	0.000117644294117647	0.000455170616201739	0	0.00217112195454545	0.00941771393535641	0.397973250523483	0	4.411775e-06	2.79025150483787e-05	0	3.16742307692308e-05	0.000114203063149341
Oceanivirga	0.927319340871172	0	0.000838523647058823	0.00593805213942112	0	2.23123793103448e-05	0.000120155839825505	NA	0	0	0	0	0	0	0.277530250595145	0	1.73010588235294e-05	7.13340929644362e-05	0	0	0	0.0457320733617051	0	0.000255882	0.000447897765376909	0	4.0724e-05	0.000146832470141996
Halomonas	0.320835655054561	0	0.00015340162745098	0.000301571359712089	0	0.00163488762068966	0.00780978114834422	0.462432726450476	0	0	0	0	3.52941333333333e-05	0.000136693590618824	0.40804420568712	0	0	0	0	2.67272727272727e-06	1.25362021217099e-05	0.123586810506743	0	0.000130881	0.000326970127843708	0	0.000393665230769231	0.000835827149143605
Haliangium	0.735968122004088	0	0.00015224868627451	0.000526419955171553	0	0.000929004517241379	0.00468742160005786	0.0812003308459291	0	3.52941e-05	7.94056729689734e-05	5.88e-05	0.000345093333333333	0.000857311993158156	0.385229813274838	0	0.000314876176470588	0.000648042340995482	0.000117647	0.00216844918181818	0.00890639511409634	0.187683724209354	0	4.1176475e-05	0.000146650968602847	0	0.000158371076923077	0.000345830958438383
Dechloromonas	0.695093929883177	0	7.61245490196078e-05	0.000211860732264978	0	0.00144016227586207	0.00756448014458414	0.262890336419847	0	0	0	0	4.31372666666667e-05	0.000137893728677696	0.398197266293206	0	1.72996470588235e-05	4.035107713547e-05	0	0.000240640636363636	0.000924022622770653	NA	0	0	0	0	0	0
Ellin6067	0.270226645493823	0	0.00023875337254902	0.00067310296157316	0	0.000618660413793103	0.0020106994540063	0.867045582808447	0	0.00397059	0.0122483981426919	0	0.000376469	0.00067940616210524	0.382423288491789	0	0.000179929352941176	0.000374045038875157	0	0.00114973	0.00423652883645466	0.0607660792043263	0	3.97053e-05	0.000169750060451664	0	0.000140271538461538	0.000238384703442291
Aeromonas	0.488555490753795	0	0.000346020745098039	0.0011857660114603	0	0.000210953379310345	0.000745147006333621	0.695845268636813	0	5.29388e-05	0.000147905878588603	0	2.7451e-05	7.32909657568477e-05	0.421931803713781	0	6.57425294117647e-05	0.000199352659267163	0	0.00210962459090909	0.00780344943310898	0.981996477039215	0	1.1764125e-05	5.01965033648849e-05	0	1.35746923076923e-05	4.89442491640312e-05
Alistipes	0.628049967653441	0	0.00123067960784314	0.00507647896129407	5.88e-05	0.00142190344827586	0.00486297930812729	0.373715738808445	2.94e-05	0.000282351	0.000508899228546434	0.000176471	0.000454901933333333	0.000959760401905486	0.89203325892348	0	0.00122145341176471	0.0037320232932946	5.88e-05	0.000203205318181818	0.000373239926814782	0.0790633389545763	0	0.000586763	0.00167475625257402	0	0.000153846153846154	0.000554700196225229
Limosilactobacillus	0.625699977073324	0	0.000731256294117647	0.00499669455253933	0	1.41979655172414e-05	4.88494913429306e-05	0.383276315400863	0	0.000835294	0.00250010364992363	0	0.000223527866666667	0.00059790414856598	0.120188584069481	0	0.000262975764705882	0.000597398315876385	0	0.000251335863636364	0.00110186165176138	0.477016028882528	0	4.705825e-05	0.000168075820732978	0	6.33484615384615e-05	0.000130347719891588
Paenibacillus	0.632252010997118	0	0.000415224470588235	0.00157319295307183	0	0.000154156586206897	0.000545147814868494	0.571562120986152	0	1.17647e-05	3.72032479885829e-05	0	1.96062666666667e-05	4.2571777899158e-05	0.574154275889579	0	0.00226644	0.00844187107694845	0	0.000125669	0.000388199455503378	0.43862588025158	0	2.79412e-05	0.000125660395798827	0	2.26226153846154e-05	6.59340143546795e-05
Candidimonas	0.0166876589863926	0	5.76696666666667e-05	0.000403529452295203	0	0.000604462448275862	0.00236247518543726	0.377689109268506	0.000352942	0.00375294	0.0105554977115767	0	8e-04	0.00224432045263543	0.143980527700139	0.000117647	0.00246713	0.00358048039426339	0	0.000735294136363636	0.00200286088080517	NA	0	0	0	0	0	0
Dubosiella	0.697732645413567	0	0.000725489254901961	0.00278288579031063	0	0.00120486655172414	0.003425704580738	0.283056310432415	0	0.000894118	0.00169577814211248	0.000176471	0.00150196086666667	0.00256857191651217	0.295320886201773	0	0.00184082911764706	0.00362092015867498	0	0.00176470481818182	0.00714536154306941	0.538700066447983	0	0.000277941	0.000976431199122878	0	0.000230769230769231	0.000832050294337844
TM7x	0.169058151318698	0	0.000835062529411765	0.0040793857856641	0	0.00143001789655172	0.00615926242269626	0.517731470487441	2.94e-05	5.88165e-05	9.19690333213063e-05	0	0.000129411733333333	0.000301749669224216	0.0193111798946002	0	0.000546711411764706	0.00213400210113393	0	0	0	0.70973705160757	0.00238235	0.0038	0.00416467012947475	0.00211765	0.00444796384615385	0.00422087267070424
Enhydrobacter	0.331591681182204	0	0.000820068294117647	0.00457634082520475	0	0.000728194724137931	0.00258610562227087	0.185631257889032	0	4.70588e-05	0.00011365780000393	0	0.000211761533333333	0.000380442519828999	0.61876754386977	0	0.000152246352941176	0.000267194134070843	5.88e-05	0.000197858863636364	0.000298039618427818	0.433841126519126	0	5.88235e-06	3.72032479885829e-05	0	4.52307692307692e-06	1.63081857690217e-05
Akkermansia	0.257511753864175	0	0.000468281	0.00125876656818708	0	0.000133872620689655	0.000388253670946256	0.471319062349269	0	0.000341174	0.000784706771354958	0	0.000505882	0.0012837244758153	0.865920795126047	0	0.0003564	0.000916607821655341	0	0.000179144454545455	0.000475630394028481	0.586062317446016	0	0.000183823	0.000662330239240832	0	0.00233031676923077	0.00840207659953512
[Ruminococcus] gauvreauii group	0.371129828390149	0	4.03691176470588e-05	0.000135416932963001	0	6.2878724137931e-05	0.000231017369956073	0.768278203545834	0	6.47059e-05	0.000204618022051089	0	2.35294e-05	9.11289743462528e-05	0.60399043923921	0	0.00172318	0.00708972327218827	0	0.000556149772727273	0.00241396542606489	NA	0	0	0	0	0	0
Enterococcus	0.239174854725734	0	0.00129757694117647	0.00304883952540771	0	0.000501012551724138	0.001228233731446	1	2.94e-05	0.000211758	0.000548461318922118	0	0.000294117733333333	0.000868519072409998	0.478409725782412	0.000117647	0.00186505182352941	0.00695212750887848	2.94e-05	0.000112296272727273	0.00017870678923074	0.510827266803267	0	4.558825e-05	0.000157326343165841	0	0.000321267	0.000848574191697265
Finegoldia	0.449766688878485	0	7.38173137254902e-05	0.000292901790050146	0	8.5192724137931e-05	0.00028928224627539	0.232453633880605	0.000117636	0.00359411	0.00884457157600279	0	0.00016078	0.000363612374154479	0.555891953910955	0	0.000249134941176471	0.000569757406502481	0	0.000703208	0.0026777543129958	0.148006121095446	0	3.088235e-05	0.000110641723570235	0	7.69231538461539e-05	0.000163554589953857
Peptoniphilus	0.767126223527608	0	0.000147635058823529	0.000619897656031039	0	0.000229208896551724	0.000913233330237535	0.343283396210974	8.82235e-05	0.00288235	0.00874430753791434	0	0.00106667	0.00377662670198368	0.63580739650173	0	0.000235294176470588	0.000580463503870208	0	7.75401363636364e-05	0.000231329636244842	0.0140213444336668	0	5.441e-05	0.000153847728715516	5.88e-05	0.000579183769230769	0.00130163811160272
Turicibacter	0.276444991417442	0	0.000192618254901961	0.00057623988012021	0	0.000125758206896552	0.000278459478595614	0.893428306998074	0	0.000347059	0.000937677308333552	0	0.000294116066666667	0.000645146698447998	0.951349629167595	0	0.000249133588235294	0.000512613799632708	2.94e-05	0.000152403227272727	0.000253926871063667	0.226148701158355	0	0.00127206	0.00491418144604934	0	0.000257918538461538	0.000929938515315808
Agathobacter	0.58436436143823	0	0.00137716260784314	0.00453199575932595	0	0.00109533468965517	0.00231307691748763	0.141668253339355	5.88235e-05	0.00135294	0.0037877156052618	0.000529412	0.00103137	0.00113843268427931	0.907118868653256	0.000117647	0.000799306588235294	0.00137247154241964	0.000205883	0.000692512318181818	0.0014890091293075	0.598725069652847	0	5.88235e-06	3.72032479885829e-05	0	0	0
Moraxella	0.0410462769283391	0	0.00139331023529412	0.00423816060192863	0	0.000166328620689655	0.00070414163225181	0.768218476674164	0	5.88e-06	1.85941926417901e-05	0	4.70588e-05	0.000152747053273518	0.0463413537354895	0	1.72996470588235e-05	4.035107713547e-05	0	0	0	0.537245047432221	0.000205883	0.000511765	0.00129980924283791	0	0.000316740307692308	0.000738440314231781
Flavobacterium	0.824839112426459	0	0.00226182237254902	0.00548756772916049	0	0.00114807224137931	0.00478506465254997	0.221306516794259	0	2.35294e-05	7.44064959771659e-05	0	0.000231368	0.000575694006643683	0.21850798302802	0	0.000384078941176471	0.00149337130316239	0	0.000328874818181818	0.000693795271579148	0.98199474730618	0	1.1763525e-05	5.68279022889589e-05	0	1.80995384615385e-05	6.52588139853095e-05
Steroidobacter	0.826707216179132	0	7.49706862745098e-05	0.000316354321168748	0	4.46247586206897e-05	0.000178320196284392	0.262890336419847	0	0	0	0	1.56847333333333e-05	4.69873014341818e-05	0.668271084260414	0	0.00149826994117647	0.00613219847163828	0	6.41689545454545e-05	0.000197119682714281	0.0365842660642497	0	2.3529425e-05	9.01501772508141e-05	0	0.000108595461538462	0.000236329123034881
Lysobacter	0.0768370287812781	0	0.000483275666666667	0.00176365905252186	0	0.000829614586206897	0.00236735836261295	0.622150108733752	0.00126471	0.00431765	0.00720118975188656	5.88e-05	0.00289803766666667	0.00537278100320411	0.208736006205388	0.000235294	0.00272318335294118	0.00362479941898936	5.88235e-05	0.00186096263636364	0.00535180358758974	0.0792815947747384	0	4.411775e-06	2.79025150483787e-05	0	4.0724e-05	0.000100128621479242
Serratia	0.0661676575262331	0	0.00071741637254902	0.00220991850186587	0	0.000851927	0.00274409545089715	1	5.88235e-05	0.00201176	0.00587075969684248	0	0.00405098033333333	0.00853424565260196	0.275069239472018	0	0.000861591705882353	0.00256059290165666	0	0.000122992545454545	0.000240084239000105	0.0133935969663465	0	0	0	0	4.97737692307692e-05	0.000126723819227848
Prevotellaceae UCG-001	0.560626848689877	0	0.000821221705882353	0.00392213082177177	0	0.000290060862068965	0.000883882532997082	0.195026486243528	0	4.11765e-05	0.000130211526073923	0	0.000823526266666667	0.00216736798907534	0.178965559701374	0	8.30394705882353e-05	0.000201700742000407	0	0.000419786090909091	0.00190379024363267	0.087355806997499	0	0.000164706	0.000511113207921918	0	0	0
Rikenellaceae RC9 gut group	0.964234526075779	0	0.000821222137254902	0.00334802453206755	0	0.000322514413793103	0.000793825461799494	0.972048465364545	0	8.82329e-05	0.000220534000429488	0	0.000156861133333333	0.000414556676025963	0.579194346426042	0	0.000159169588235294	0.00029098684787999	0	0.000106951909090909	0.00019855832608771	0.78688759527784	0.000294118	0.000474999	0.000622157666783622	0.000235294	0.000656106692307692	0.000762761541239395
Prevotella_9	0.349156500511064	0	0.00206343576470588	0.00525878247294108	0.000117647	0.00172819482758621	0.00432204046636725	0.0469618763988782	0	4.11765e-05	9.6258432825678e-05	0.000117647	0.00143921413333333	0.00257884815748199	0.527007434798989	0.000117647	0.00102076123529412	0.00188979932105103	2.94e-05	0.000826201090909091	0.00201767499975534	0.450041988066115	0	0.000105882	0.000294930911880018	0	9.04976923076923e-06	3.26294069926548e-05
Lautropia	0.278165938848861	0	8.07377058823529e-05	0.000211097256243969	0	0.000160242620689655	0.000328606964345099	0.462432726450476	0	0	0	0	5.88235333333333e-05	0.000227822564965077	0.90298781751079	0	2.76817058823529e-05	8.08628103161187e-05	0	2.67369090909091e-05	8.26466467362908e-05	0.942296123942157	0.00158823	0.00271029	0.00408220880208438	0.00147059	0.00257466069230769	0.00252292306579819
Thauera	0.535089367896959	0	5.88230588235294e-05	0.00026750157030316	0	0.000427991896551724	0.00172725652857585	0.382639439297354	0	0.000123529	0.000390634261994004	0	0.000160782733333333	0.000485309335271766	0.442886816141764	0	0.000124566117647059	0.00035348178029813	0	0.00122727168181818	0.00465169435813277	NA	0	0	0	0	0	0
Enterobacter	0.927208061721005	0	0.000705882352941176	0.00179853840143971	0	0.000511155379310345	0.00134865114576007	0.768218476674164	0	1.17647e-05	3.72032479885829e-05	0	0.000101961	0.000349044746647639	0.843037027136711	5.88e-05	0.00143252458823529	0.0052150530486278	0	0.000205882409090909	0.000296489073108808	0.168192174101631	0	7.5000025e-05	0.000234912077978723	0	0.000221719538461538	0.000424966217062724
[Ruminococcus] torques group	0.736585292636732	0.000117647	0.00137139476470588	0.00344092029490053	0.000235294	0.000922918482758621	0.00159282888343463	0.816381676122999	2.94e-05	0.00229412	0.00664240207098628	0.000176471	0.000207843266666667	0.000299007084882728	0.877469921979254	5.88e-05	0.000892732294117647	0.00285106373473695	0	0.000628342227272727	0.00151777366206013	0.433841126519126	0	1.0293525e-05	5.63383831458317e-05	0	0	0
Amnipila	0.386969078192112	0	0.000420991470588235	0.00294790707130435	0	7.70783103448276e-05	0.000275056144144649	0.768278203545834	0	1.17647e-05	3.72032479885829e-05	0	3.92e-06	1.51820947171331e-05	NA	0	0	0	0	0	0	0.175658689653398	0.000117647	0.000238232	0.000410135994312449	0	9.50208461538461e-05	0.000141133021211578
Sphingomonas	0.885831955226638	0	0.00107843094117647	0.00377598805067116	0	0.000419878379310345	0.000922306137376321	0.0447962384122361	0.00217647	0.00355882	0.00393216930550953	0	0.000799998466666667	0.0017645384135768	0.869612077717074	0.000176471	0.000557093470588235	0.00136537093121938	5.88235e-05	0.000764705909090909	0.0015969777002987	0.0560854236221387	0	0.000145587	0.000464704661586864	0	0.000714932076923077	0.00150524757771163
CL500-29 marine group	0.26339494488814	0	0.000626297117647059	0.00293837107115282	0	0.000210953344827586	0.000763171905038452	NA	0	0	0	0	0	0	0.572711891483293	0	1.38408235294118e-05	3.90712254146758e-05	0	0.000141710181818182	0.000563531633460898	0.397973250523483	0	2.941175e-06	1.86016239942915e-05	0	1.80995384615385e-05	6.52588139853095e-05
OM60(NOR5) clade	0.22047825328994	0	3.80613725490196e-05	0.000149658549199163	0	1.41987931034483e-05	7.64628409244738e-05	0.598949855772717	0	5.29412e-05	0.000131387266954349	0	4.70572666666667e-05	7.76570106774165e-05	0.673295578759316	0	5.19031764705882e-05	0.000103741389893472	0	0.000898393590909091	0.00412237392689086	0.598725069652847	0	4.411775e-06	2.79025150483787e-05	0	0	0
Abiotrophia	0.061656088152476	0	0	0	0	1.01411724137931e-05	4.46567258076773e-05	0.648842974480644	0	0.000117647	0.000249567183971883	0	0.00128235	0.0048046987214316	0.739761736807346	0	0.000231833941176471	0.000658150496484511	0	0.000200534772727273	0.000568190373755465	0.0948991375930466	0.000441177	0.000723529	0.00124229138723548	0.000176471	0.000348414615384615	0.000415573086519395
Lachnospiraceae NK4A136 group	0.420332347709784	0	0.000800461392156863	0.00177171462826507	0	0.00118661262068966	0.00278008728013201	0.0738071276578807	8.82235e-05	0.000770586	0.00133144475670432	0.000529412	0.00379608	0.00546827863392085	0.357044049939201	0.000235294	0.00260207623529412	0.00484966590108823	0.000294118	0.000711229909090909	0.000989632923950131	0.158568176833755	0	0.000461765	0.000916682523396309	0	0.00115837107692308	0.0041765663138606
Terrimonas	0.714478848753338	0	4.61351960784314e-05	0.000232427735789171	0	0.000139958620689655	0.000587902139460327	0.794288105865394	0	2.94118e-05	6.35367703316574e-05	0	4.70588666666667e-05	0.000140966314518685	0.60399043923921	0	3.11418823529412e-05	8.85232236971479e-05	0	0.000855613954545455	0.00386980122917753	0.598725069652847	0	7.35295e-06	4.65041390426702e-05	0	0	0
Achromobacter	0.311000984823144	0	0.000392155921568627	0.00249247085197272	0	0.000233265724137931	0.000687161134154911	0.864433620778464	0.000117647	0.000229412	0.000320334828912499	0.000117647	0.000490196133333333	0.00101000095877563	0.272661521028435	5.88e-05	0.000612452588235294	0.00182945779716393	0	9.09059090909091e-05	0.000192740098153399	0.433841126519126	0	1.764705e-05	9.4381182512506e-05	0	0	0
Lachnospira	0.366012551713508	0	8.8812e-05	0.000230651996880842	0	0.000227180517241379	0.000672664499566549	0.402257996856875	0	0.000499998	0.000943727334493296	5.88e-05	0.00370588	0.00628157958794293	0.858394764430295	0	0.000394463647058824	0.000925130874524785	0	0.000211228818181818	0.000638383317678011	0.598725069652847	0	8.823525e-06	5.58048719828744e-05	0	0	0
Phascolarctobacterium	0.236443565812468	0	0.00131603135294118	0.00309849784457724	0	0.000754564	0.00207806550446585	0.409136541261102	2.94e-05	0.000499998	0.000828302330161994	0	0.000125487	0.000248442948980819	0.566628787776593	0	0.000259511411764706	0.000707431702129794	0	0.000160424636363636	0.000326852729100045	0.433841126519126	0	5.881775e-06	2.91836109411338e-05	0	0	0
Polynucleobacter	0.358450500972584	0	0.00133679309803922	0.00368902026747567	0	0.000655172413793103	0.00302938017548722	1	0	0.00010588	0.000314704746283454	0	0.000199998	0.000666922291718115	0.465984020723324	0	5.19017058823529e-05	0.000149801272819094	0	0.000577539045454545	0.00242336085109955	0.598725069652847	0	1.47e-06	9.29709632089504e-06	0	0	0
Mogibacterium	0.164277054972374	0	0.000950403647058824	0.00313030436142447	0.000176471	0.000630830862068966	0.000952648089667493	0.520466248930045	0.000117647	0.000217647	0.000337403227870831	5.88e-05	0.000188232	0.00047643521081408	0.241951228242706	0	3.45882352941176e-06	1.42610947521364e-05	0	0.000171121909090909	0.000543361113877836	0.990529564570213	0	0.000157352	0.000301826083884777	0	0.000158367384615385	0.000298386569616367
Anaerococcus	0.157496854977375	0	0.000128027235294118	0.000488866570586969	0	0.000117643793103448	0.000286023686955466	0.89725234893407	0	0.000388233	0.000787836468740958	0	0.00110980386666667	0.00344979283357168	0.418820660478255	0	0.000307958470588235	0.000663080203020826	0	0.00143582886363636	0.00393402743536898	0.0321173400389755	0	4.1176475e-05	0.00017732324522703	0	0.000176470615384615	0.000306597946891511
Ruminococcus	0.947180803690104	0	0.000517877274509804	0.00098106802404651	0	0.00049492824137931	0.00108105966938161	0.429581209396643	5.88235e-05	0.00190588	0.00492638608317729	0.000294118	0.00212156553333333	0.00359480694028441	0.659512266825078	0.000117647	0.000564012411764706	0.000818276776802328	0.000117636	0.000411762636363636	0.000831891335838862	0.507358460816804	0	0.000145588	0.000358425788591746	0	0.000271493230769231	0.000944094352860556
Lactiplantibacillus	0.0402201770084732	0	5.53633137254902e-05	0.000395373142537552	0	0.000154156586206897	0.00073241699235045	0.350698297568545	0	0.000570588	0.00176340901828884	0	1.17647333333333e-05	4.55646162725713e-05	0.107633843435448	0	5.53632941176471e-05	0.000125596417567722	0	5.34759545454545e-05	0.000250824459971601	0.330506673821485	0	0.000688235	0.00263475278978717	0	0.00183257923076923	0.00381181064199413
Thiobacillus	0.575442767621571	0	0.000350633901960784	0.00207766041460071	0	0.000259634896551724	0.00107601781699579	0.514487671353586	0	1.76471e-05	5.58050300967574e-05	0	4.70588666666667e-05	0.000104756028969947	0.40804420568712	0	0	0	0	1.3369e-05	6.27061682930794e-05	0.403308390713704	0	7.35235e-06	2.72579281325542e-05	0	1.80977692307692e-05	5.02838390011374e-05
Parasutterella	0.707128869701823	0	0.000542098294117647	0.00101424598680636	0	0.000484786206896552	0.000799260997964833	0.796458104901443	0.000411765	0.00147647	0.00227526187736958	0.000117647	0.00144705726666667	0.00265179884070874	0.942153537642855	0.000117647	0.000934253294117647	0.00143544692746701	0.000147059	0.00133422359090909	0.00316714027592006	0.113867346196877	0	4.5587075e-05	0.000143771613776563	0	0	0
Lactococcus	0.888941004857187	0	7.84309411764706e-05	0.000206358105580315	0	5.07099310344828e-05	0.000117356890457494	0.462432726450476	0	0	0	0	2.35294e-05	9.11289743462528e-05	0.206283508800673	0	0.000100346058823529	0.000316613820034848	0	2.67379545454545e-05	0.000125412123385442	0.189361996035349	0	9.999885e-05	0.000288852066599403	0	0.00164705884615385	0.00399560031845583
Acholeplasma	0.913456632213789	0	0.000454440156862745	0.0021403385928509	0	1.62263793103448e-05	4.41772084413718e-05	0.0874803339251972	0	0.000482353	0.00144455377501831	0	0	0	0.407920499765772	0	6.57425882352941e-05	0.000256306726470224	0	2.67272727272727e-06	1.25362021217099e-05	0.144599655557293	0.000176471	0.000413235	0.000872340349400819	5.88e-05	0.000113118538461538	0.000146984781022059
Subgroup 10	0.908731009125887	0	0.000140713745098039	0.000451844423040269	0	0.000152128206896552	0.000459027806545092	0.486852497107652	0	1.76471e-05	5.58050300967574e-05	0	0.000105882	0.000248773619167479	0.541943721875887	5.88e-05	0.000207611058823529	0.000312733364779901	0	0.000788769	0.00296531628837792	0.67158449113102	0	0.000108822	0.000408313664254141	0	9.04976923076923e-05	0.000198923452092501
Bdellovibrio	0.639216974014509	0	7.72779607843137e-05	0.000201547690729808	0	0.000774847034482759	0.002895445802013	0.262890336419847	0	0	0	0	1.56847333333333e-05	4.69873014341818e-05	0.0123204099353426	0	0	0	0	0.000181812818181818	0.000761556320432963	0.0837589718312421	0	1.47e-06	9.29709632089504e-06	0	1.35728461538462e-05	3.52412738888323e-05
Citrobacter	0.559023023057396	0	0.000467128019607843	0.00200284953661984	0	8.31643103448276e-05	0.000252284330504875	NA	0	0	0	0	0	0	0.542233241906065	0	3.46007058823529e-05	8.83789970636157e-05	0	6.41710909090909e-05	0.000207702208973491	0.355643338816919	0	0.000133824	0.000561691805117954	0	3.16706153846154e-05	5.69051462414113e-05
Candidatus Saccharimonas	1	0	0.00013840737254902	0.000415249841956091	0	4.8680724137931e-05	0.000107858391206081	0.826427250241014	0	0.00145294	0.00436855086613091	0	0.000196076866666667	0.0004478032803861	0.46673152405985	0	0.000100344647058824	0.000257050250726133	0	0.000122993590909091	0.000296021562095392	0.747845821113765	0.00032353	0.000563234	0.000690236070868797	0.000235294	0.000542982769230769	0.000678879035158222
Collinsella	0.128041812683808	0	0.00012918068627451	0.0001947477323317	0	0.000105476655172414	0.000270651787605703	0.261820387965007	0	8.8233e-05	0.000136553440233322	0.000117647	0.000145093333333333	0.000184506616351233	0.823413633495116	0	0.000865050588235294	0.00331014800760686	0	0.000371656772727273	0.00114126428760355	0.433841126519126	0	7.35295e-06	3.31353848750539e-05	0	0	0
Tannerella	0.568676279117041	0	0.000664358039215686	0.00237668351357273	0	0.000194724517241379	0.000474538408477997	0.361196938176483	0	8.23506e-05	0.000164519397864879	0	4.70572666666667e-05	0.00016667483190952	0.277530250595145	0	3.45882352941176e-06	1.42610947521364e-05	0	0	0	0.335812138511592	0.00114706	0.001325	0.0007828790588885	0.00194118	0.00161538446153846	0.00092467627905884
Massilia	0.843438219293388	0	0.000516723431372549	0.00210122128890777	0	0.000162270172413793	0.000617878476705057	0.763024600552995	0	0.000141172	0.000405840897502621	0	0.000117647133333333	0.000273206313195689	0.166923158413435	5.88e-05	0.000896192411764706	0.00221854552464991	0	0.000181818227272727	0.000395604934561035	0.0228535552040731	0	3.0881775e-05	0.000120616648532891	0	8.14461538461538e-05	0.000145161504651914
Allobaculum	0.486909462703134	0	0.00011418637254902	0.000315989578990824	0	0.000458417034482759	0.00123032031717741	0.630408766475298	0	8.2353e-05	0.000182258149513876	0	0.000670588266666667	0.00160969021741623	0.346547565732457	0	0.000806227	0.00324888661253425	0	0.000350265272727273	0.000984888491622767	0.326759207165594	0	3.3823525e-05	0.000155282806003456	0	0	0
Bulleidia	0.0315618859921489	0	0.000386388921568627	0.00104343455128626	5.88e-05	0.000908720517241379	0.00247791018946501	0.627850487156128	0	5.29388e-05	0.000112467496853091	0	6.66651333333333e-05	9.90981300759625e-05	0.407920499765772	0	2.42214705882353e-05	6.9160920341727e-05	0	8.02140909090909e-06	3.76237436159909e-05	1	0	4.8525325e-05	6.77758746485713e-05	0	7.23963846153846e-05	0.000134039197697625
Acidovorax	0.751604182715047	0	5.19031176470588e-05	0.000276319570813842	0	1.82547586206897e-05	6.8713108526194e-05	0.921745425284002	0	0.000176471	0.00055804903605651	0	8.62729333333333e-05	0.000318227616320562	0.592474363109368	0	0.000771624941176471	0.00294300594014452	0	0.000606951863636364	0.00224488474112508	NA	0	0	0	0	0	0
Kocuria	0.705595160164675	0	0.000198385235294118	0.00131732987567301	0	9.33063103448276e-05	0.000407091575263224	0.940971646930498	0	9.41176e-05	0.00022731560000786	0	3.92141333333333e-05	7.59404433420095e-05	0.309507180295404	0	1.38408235294118e-05	3.90712254146758e-05	0	0.000596256681818182	0.00249912133675392	0.0872172250364797	0	0	0	0	1.80995384615385e-05	6.52588139853095e-05
Sutterella	0.913721044041147	0	0.00102537396078431	0.00249806211931428	0	0.000448275	0.00100387477838651	0.0996923608596137	0	0.000870588	0.0015812724935343	0.00164706	0.00221568626666667	0.00270658253509446	0.667982680370787	0	0.00111764705882353	0.0027176055952401	0	0.00106951663636364	0.00265849691799484	0.0883600395985905	0	1.47e-06	9.29709632089504e-06	0	9.04615384615385e-06	2.2081387916245e-05
[Ruminococcus] gnavus group	0.446309574672965	0	0.000279122529411765	0.000670881926079704	0	0.000904665310344828	0.00265537506391653	0.660737478177043	0	0.00120588	0.00262030783752572	0	5.88188e-05	0.00010428292012748	0.517498437946682	0	8.65038235294118e-05	0.000177835150737008	0	0.000708555090909091	0.0015701827856948	0.433841126519126	0	7.35235e-06	3.81153527231179e-05	0	0	0
Nitrospira	0.638677474164149	0	0.000168394882352941	0.000381405534922221	0	0.000492899862068965	0.002036094024805	0.361262844324791	0	3.52894e-05	7.44048452069263e-05	0	9.80345333333333e-05	0.000162876143408273	0.691794631748895	0	6.92e-05	0.000161410747885248	0	0.000532085	0.00202240548609551	0.147979123162375	0	1.911705e-05	7.81145895519475e-05	0	4.52489230769231e-05	9.34840373445841e-05
Flavisolibacter	0.956506604712496	0	0.000459053274509804	0.00201314101527977	0	3.44819310344828e-05	9.88278268234101e-05	0.859683795198666	0	4.11765e-05	0.000130211526073923	0	3.52941333333333e-05	0.000136693590618824	0.619359945592071	0	1.38394705882353e-05	4.4260187920576e-05	0	1.87133636363636e-05	5.25680542621571e-05	0.0118142261874001	0	7.35235e-06	3.81153527231179e-05	0	5.88217692307692e-05	0.000120073130048007
OM27 clade	0.485033035730417	0	6.11294117647059e-05	0.000141646662516584	0	0.000340770793103448	0.00162609555020496	0.462432726450476	0	0	0	0	5.49019333333333e-05	0.00021263427347459	0.938830480020491	0	4.15211176470588e-05	9.47693137801488e-05	0	0.000537432090909091	0.00231291579241641	0.240577733511852	0	5.881775e-06	2.91836109411338e-05	0	1.35728461538462e-05	3.52412738888323e-05
Ramlibacter	0.111733708328378	0	0.000464820745098039	0.00181410304310331	0	0.000170382965517241	0.000378077917214871	0.483571753010756	0	1e-04	0.000260201210109493	0	0.000368625933333333	0.000928610713439204	0.0489984425964047	0	6.92041176470588e-06	2.85335886786495e-05	0	0.000179143318181818	0.000485573156324946	0.0139056158816343	0	2.941175e-06	1.86016239942915e-05	0	0.000135746615384615	0.000280451773213785
Paracoccus	0.718140452120666	0	0.000415223980392157	0.00163366053389092	0	0.000413790655172414	0.00173892154950354	1	2.94e-05	0.00109412	0.00319351613932957	0	0.000411763133333333	0.000844862370243721	0.273344189093603	5.88e-05	0.000280275411764706	0.000591363311603584	0	0.000219248136363636	0.00060893143333558	0.737128361319639	0	5.88235e-06	2.59672138238163e-05	0	9.04976923076923e-06	3.26294069926548e-05
Ferruginibacter	0.645895595467923	0	9.22629411764706e-06	3.78886825805776e-05	0	0.00013387424137931	0.000644359599514879	0.325633832154652	0	1.76447e-05	3.97001290623427e-05	0	3.92e-06	1.51820947171331e-05	0.143427810624205	0	2.42200588235294e-05	6.25944944688335e-05	0	0.000695186090909091	0.00217208586986659	0.598725069652847	0	4.411775e-06	2.79025150483787e-05	0	0	0
Roseburia	0.613346611130392	0	0.000761245215686275	0.00187463186813317	0	0.00105273837931034	0.00224066937892115	0.2275609989889	0	0.000205878	0.000454167870016277	0.000352941	0.000729410133333333	0.00122782937939711	0.0436150171614858	0.000411765	0.00132525811764706	0.00172769103195862	0	0.000229946590909091	0.000403849153110729	0.158568176833755	0	0.000263235	0.000563269226758071	0	0.000248868769230769	0.000897309108323153
Exiguobacterium	0.108414454793394	0	1.38408431372549e-05	6.39942543981481e-05	0	0.000363082379310345	0.00181013454848475	0.827983409421627	0	5.88236e-05	0.00012401103744712	0	6.66666666666667e-05	0.000184504361600659	0.183615679277143	0	0.000425602764705882	0.00105052594863784	0	2.94096363636364e-05	9.03110298044356e-05	0.0872172250364797	0	0	0	0	4.52307692307692e-06	1.63081857690217e-05
Methylotenera	0.314869985065997	0	0.000178776490196078	0.00067705476956661	0	0.000356997965517241	0.00180081612853487	0.302319995131969	0	8.2353e-05	0.000182258149513876	0	1.56862666666667e-05	6.07526495641685e-05	0.839086303112516	0	3.80622941176471e-05	0.000103863942995611	0	0.000131016045454545	0.000408321690239737	NA	0	0	0	0	0	0
[Eubacterium] yurii group	0.566978465650517	0	0.000557092980392157	0.00171071756829232	0	0.000109533482758621	0.000221063418103691	0.15407852050597	0	0	0	0	3.13726e-05	6.62038215500327e-05	NA	0	0	0	0	0	0	0.127863441248558	0.000117647	0.000232352	0.000294856440891242	0	0.000117645230769231	0.000216131929616748
Sphingobium	0.51988217362585	0	0.000282583176470588	0.00132800664474072	0	9.33038620689655e-05	0.000222619767705695	0.734043918673902	0.000176471	0.000570586	0.00106716169744025	0.000176471	0.000682353	0.00153051025386064	0.655904456075264	0	0.000221453352941176	0.000472207448307142	0	0.000243316	0.000563425050117477	NA	0	0	0	0	0	0
Lachnoclostridium	0.621794860517189	0	0.000713956156862745	0.00132424913939261	0	0.00105273834482759	0.00189187101449646	0.757666909217105	0.000176459	0.00169999	0.00293836110000785	0.000588235	0.00134902	0.00205407215367978	0.918681502450128	0.000294118	0.00124221311764706	0.0021275188650754	0.000205883	0.00113636154545455	0.00168829933165041	0.679354058967287	0	6.32353e-05	0.000178910981583121	0	4.52488461538462e-05	0.000163147034963274
Pseudoxanthomonas	0.228569450653601	0	3.5755e-05	0.000103287282170846	0	0.000326572034482759	0.00170295222538354	0.768278203545834	0	1.76471e-05	5.58050300967574e-05	0	7.84313333333333e-06	3.03763247820843e-05	0.419746765745714	0	3.45882352941176e-06	1.42610947521364e-05	0	0.000136362545454545	0.000600814126505799	1	0	5.881175e-06	2.22872665921166e-05	0	4.52307692307692e-06	1.63081857690217e-05
Desulfovibrio	0.953931260599945	5.88e-05	0.000453285803921569	0.00078182656592142	0.000117647	0.000399593517241379	0.000690909422126096	0.698385929317104	0	0.000952941	0.00287009529052631	0	0.000403918466666667	0.000961665508810096	0.89704907730785	0	0.000193768882352941	0.000368977927188383	0	0.000179143318181818	0.000406520478739051	0.0614447179007902	0	8.823235e-05	0.000144088240512639	0	1.35728461538462e-05	3.52412738888323e-05
Lelliottia	0.186483880681059	0	0.000652825843137255	0.00192777027484541	0	0.000283975655172414	0.000991444979361663	0.462432726450476	0	0	0	0	4.70588e-05	0.000182257948692506	0.911517389339126	0	6.92041176470588e-06	2.85335886786495e-05	0	8.02140909090909e-06	3.76237436159909e-05	0.756772513088752	0	3.82353e-05	0.000176997721200773	0	4.0724e-05	0.000146832470141996
Defluviitaleaceae UCG-011	0.100444550169625	0	0.000756630647058824	0.00205670583801767	0	0.000131845034482759	0.000326629740736191	0.0902554503907774	0	0	0	0	0.000137253	0.0003698120031195	0.277530250595145	0	3.45882352941176e-06	1.42610947521364e-05	0	0	0	0.139650543613631	0.000235294	0.000299998	0.000219615109078354	0.000117647	0.000221717692307692	0.000269728996195683
Odoribacter	0.586613413988284	0	0.000199537294117647	0.000954978338191926	0	0.000389448275862069	0.00164724076829798	0.948249121129239	0	5.88165e-05	0.000127073438304392	0	0.00025882	0.000830344738494096	0.554840430263636	0	0.000325258117647059	0.000896484657865995	0	6.14962272727273e-05	0.000164863078732144	0.0461724916068096	8.82235e-05	0.000166172	0.000247744711953986	0	9.95456923076923e-05	0.000259073839262859
Weissella	0.84039411635463	0	0.000530564705882353	0.00166097038965002	0	0.000401622724137931	0.00163720552725254	0.921698336268183	0	6.47059e-05	0.000204618022051089	0	7.84e-06	2.06897075861405e-05	0.231770093820867	0	0.000166087235294118	0.000610688007200437	0	3.20845e-05	0.000137926076887222	0.141912851913341	0	0.000144117	0.000444197880894514	0	0.000610859692307692	0.00113595385778717
Solirubrobacter	0.814017660013274	0	3.92143137254902e-05	0.000200575777852311	0	3.2452724137931e-05	0.000132082616829364	0.813504735565083	0	5.88e-06	1.85941926417901e-05	0	3.92e-06	1.51820947171331e-05	0.138284786870429	0	0.000522487176470588	0.00207877841395251	0	1.60427727272727e-05	5.5007328860566e-05	0.014794918995095	0	1.47e-06	9.29709632089504e-06	0	2.71475384615385e-05	5.69059278335971e-05
Gemmatimonas	0.501090883181342	0	0.000367933588235294	0.0014710518239663	0	0.000154157379310345	0.000423136538108599	0.340888609225911	0	4.11765e-05	0.000130211526073923	0	0.000133331733333333	0.000314791957553481	0.572909013946243	0	3.46007058823529e-05	0.000128301879208648	0	9.62566818181818e-05	0.000262781952042515	0.0522011282987949	0	5.735235e-05	0.000246522228461696	0	0.000420814538461538	0.000800031163913696
Pandoraea	0.004833065461416	0	3.57554705882353e-05	0.000255345134134751	0	0.000494929034482759	0.00157797170141176	0.349162597884222	0	0.000705882	0.00111022654670379	0	6.66651333333333e-05	0.000108617212724889	0.544239725510009	0	0.000404844294117647	0.000748089355235369	0	0.000574865227272727	0.0018717255967629	NA	0	0	0	0	0	0
Chryseobacterium	0.0391503445895176	0	4.49822745098039e-05	0.000102958506631765	0	7.30223103448276e-05	0.000393237175804619	0.859683795198666	0	5.88e-06	1.85941926417901e-05	0	2.35294e-05	9.11289743462528e-05	0.344189867050507	0	0.000501730176470588	0.00194908356325897	0	5.88214090909091e-05	9.77587110071377e-05	0.415592490023034	0	4.411775e-06	2.79025150483787e-05	0	1.35746923076923e-05	4.89442491640312e-05
Lawsonella	0.212391021655993	0	0.000236446176470588	0.00105354851969064	0	0.000582150068965517	0.00185965461316336	0.462432726450476	0	0	0	0	7.84313333333333e-06	3.03763247820843e-05	0.44512008291929	0	5.53619411764706e-05	0.000157662686944895	0	1.60427727272727e-05	4.13235189449484e-05	0.0106120093042931	0	1.32347e-05	7.47481608350024e-05	0	0.000199093230769231	0.000407922921061311
[Eubacterium] hallii group	0.96814788106012	0	0.000498269980392157	0.00125972226679399	0	0.000267746827586207	0.000464931576708265	0.481974415922288	8.82235e-05	0.000864704	0.00246763837038715	0	0.000176470666666667	0.000323720464597526	0.604546868374071	0	0.000262974411764706	0.000427290814690221	5.88e-05	0.000390372227272727	0.000896258266377124	NA	0	0	0	0	0	0
W5053	0.660632656430588	0	0.000194924568627451	0.00110622587557741	0	6.49078965517241e-05	0.000338406847165229	0.252999061474684	0	2.35294e-05	7.44064959771659e-05	0	0	0	NA	0	0	0	0	0	0	0.161713342404994	0	4.55877e-05	8.37073330584235e-05	0	1.35746923076923e-05	4.89442491640312e-05
[Eubacterium] ruminantium group	0.530687678342845	0	6.57435098039216e-05	0.000229531581759319	0	3.24543793103448e-05	0.000104975364823104	0.262890336419847	0	0	0	0	0.00052549	0.00200289791531821	0.213387611029304	0	0.000380622823529412	0.00113552215191978	0	5.61497272727273e-05	0.000183768074222499	0.598725069652847	0	5.88235e-06	3.72032479885829e-05	0	0	0
Coriobacteriaceae UCG-002	0.612090977714286	0	0.000550173039215686	0.00158014602179205	0	6.69363103448276e-05	0.000222734189207049	0.68370878740079	0	0.000129412	0.000208986909850992	0	0.000109803866666667	0.000249434893489225	0.0401568686173813	0	0.000522491352941177	0.00129175624479224	0	0.000104278090909091	0.0004891076010043	0.517356099147556	0	2.2058825e-05	6.75141281954691e-05	0	1.35692307692308e-05	2.57855057676267e-05
Pseudarthrobacter	0.422766191157587	0	0.00040138362745098	0.0013841269489313	0	0.000229208137931034	0.000825379928774004	0.820066027757882	0.000529412	0.000617647	0.000857044450379902	0.000176471	0.000709802	0.00106822885983708	0.781394259463221	0	0.000612456705882353	0.00109892573791532	0	0.000499999954545455	0.000926131502128868	0.0607730115786695	0	2.5e-05	0.00012558974040165	0	0.000104072461538462	0.00023178001266345
Streptobacillus	0.702699745558503	0	0.000366782	0.000927443002414423	0	0.000425963517241379	0.00135117303003796	0.0517422873141788	0	0	0	0	7.45098666666667e-05	0.000124717601716762	0.911517389339126	0	1.03806470588235e-05	4.28005042857867e-05	0	1.3369e-05	6.27061682930794e-05	0.257744148556308	0	0.000341176	0.00125295866274048	0	7.69213076923077e-05	0.00010296852792511
Helicobacter	1	0	0.000223758725490196	0.00102811837353262	0	0.000275862103448276	0.00106720582943988	0.599398301197756	0	0.000141177	0.000340973699040214	0	0.000427449466666667	0.00138694385088731	0.45605286878678	0	0.000875429764705882	0.001903704053966	0	9.09069545454545e-05	0.000289161405735287	0.14787111512121	0	1.91159e-05	5.39237136374275e-05	0	0	0
Bryobacter	0.259804214220073	0	0.000297576450980392	0.00120048523030015	0	0.00015415824137931	0.000335129665934338	0.481973487386126	0	3e-04	0.000721211521821442	0	0.000368625866666667	0.00093814346524474	0.681540965436071	0	0.000269894882352941	0.000793044131294713	0	0.000264704863636364	0.000984599089044987	0.327463338651423	0	2.79406e-05	0.000107386117543979	0	8.59728461538462e-05	0.000190027268541845
Caenimonas	0.32684011633672	0	8.07290196078431e-06	3.11685583242183e-05	0	0.000146044655172414	0.000474151681383129	0.15407852050597	0	0	0	0	5.49019333333333e-05	0.000153177934392591	0.60399043923921	0	4.84428823529412e-05	0.000138321703097292	0	0.000371657727272727	0.00148118149588972	0.0167466066030735	0	4.411775e-06	2.79025150483787e-05	0	3.61973076923077e-05	7.79580732310479e-05
UCG-005	0.827820552891228	0	0.000171855607843137	0.000458498394348381	0	0.000215007689655172	0.00078358702698862	0.331130470586139	0	0.000429407	0.00131681097599621	0	0.000411763	0.00127429477245877	0.830140600982696	0	0.000802768176470588	0.00204130589494003	0	9.09069545454545e-05	0.000147173850466032	0.191976504672732	0	4.11747e-05	0.000197670576521309	0	0	0
Erysipelatoclostridium	0.928954185114278	0	0.000168396352941176	0.000408223533520341	0	0.000168356206896552	0.00035494003525197	0.16891758551638	5.88e-05	0.00011764	0.000130067270821252	0	0.000145098133333333	0.000323618654205591	0.903481558929024	0	0.000463666470588235	0.00157674018548234	0	0.000342244909090909	0.000906147531353157	0.698679501856296	0	7.35235e-06	3.81153527231179e-05	0	0.000303167384615385	0.00109308555027908
Hoeflea	0.18660067971974	0	0.000122260666666667	0.000541284261057041	0	0.000101419862068966	0.000228848954387374	0.85459859514212	0	0.00102353	0.00174503208511631	0	0.000976471	0.0018182085758268	0.600767054270412	0	0.000695501705882353	0.0013216056258629	0	0.000379679136363636	0.00114448494649212	NA	0	0	0	0	0	0
P3OB-42	0.826697252598842	0	1.96073921568627e-05	6.2989445019647e-05	0	0.000221093724137931	0.00116810661308898	0.154327141261256	0	0	0	0	2.35278666666667e-05	5.35436156002971e-05	0.882168466154811	0	1.72982941176471e-05	4.53940849612655e-05	0	0.000192513363636364	0.000825164819683434	0.433841126519126	0	4.411175e-06	2.05812448938067e-05	0	0	0
Hyphomicrobium	0.525222320551561	0	7.61236274509804e-05	0.000262617726708458	0	5.27383448275862e-05	0.000195945574247631	0.768278203545834	0	0.000611765	0.00193456984408961	0	7.84313333333333e-06	3.03763247820843e-05	0.78271128182553	0	3.80622941176471e-05	0.000156934859000385	0	1.06941363636364e-05	3.90868591269379e-05	0.240577733511852	0	1.764705e-05	9.4381182512506e-05	0	2.26244615384615e-05	5.65159041562865e-05
Rikenella	0.698017382735878	0	2.4221e-05	0.000103352983019359	0	4.05671379310345e-05	0.000145880426512784	0.859683795198666	0	5.88e-06	1.85941926417901e-05	0	6.27450666666667e-05	0.000243010598256674	1	0	0.000207612411764706	0.000673945838047563	0	2.13882272727273e-05	7.60382709504652e-05	0.471419856570319	0	0.000310294	0.00104439550772676	0	6.78733076923077e-05	0.00024472069111996
Aerococcus	0.338010286879497	0	4.72890588235294e-05	0.000194747487374848	0	0.000247463689655172	0.00110512443055804	0.844241788028817	0	1.76471e-05	5.58050300967574e-05	0	0.000305881	0.00116850284395443	0.587905014676218	0	3.80595294117647e-05	0.000128103223393343	0	0.000173796818181818	0.000450728509801065	NA	0	0	0	0	0	0
F0058	0.476843714851856	0	0.000137254431372549	0.000819542158093194	0	1.82547586206897e-05	8.76777084365784e-05	0.462432726450476	0	0	0	0	3.92e-06	1.51820947171331e-05	NA	0	0	0	0	0	0	0.0324508554477953	0.000294118	0.000304409	0.000236757910862221	0.000529412	0.000506785461538462	0.000350926830806797
Subdoligranulum	0.553851302698314	0	0.000420991039215686	0.000723254664123695	0	0.000594320517241379	0.00114445354858667	0.0467378090384189	5.88235e-05	0.000117647	0.000154392361059197	0.000647059	0.00108235146666667	0.00116863073703501	0.0916311565196066	0.000235294	0.000467126529411765	0.000649551800771513	0	0.000192511227272727	0.000315044588946047	0.433841126519126	0	2.2058225e-05	0.000130304853820193	0	0	0
Mucispirillum	0.885352146071369	0	2.88346078431373e-05	0.000129610739401653	0	8.72211034482759e-05	0.00034177747510973	0.462432726450476	0	0	0	0	0.000133333333333333	0.000516397779494322	0.0515903633744899	0	0.000608996529411765	0.00145921194418987	0	4.81283181818182e-05	0.000165021986581698	0.73725563836093	0	8.82295e-06	4.71900304703473e-05	0	9.04976923076923e-06	3.26294069926548e-05
Pajaroellobacter	0.90055086843716	0	2.42209803921569e-05	9.42470958976435e-05	0	9.12770689655172e-05	0.000362130458143582	0.921745425284002	0	3.52941e-05	0.000111609743965749	0	1.17631333333333e-05	3.2974759851539e-05	1	0	5.53619411764706e-05	0.000104960358392747	0	0.000382351863636364	0.00122407225064479	0.0885201889009247	0	2.941175e-06	1.86016239942915e-05	0	5.88216923076923e-05	0.000195095478464343
UBA1819	0.463646455401097	0	0.000645904470588235	0.00139670879350393	0	0.000381337931034483	0.000999582498836994	0.15407852050597	0	0	0	0	2.35262666666667e-05	6.20920216216759e-05	0.421061709567023	0	2.07598823529412e-05	5.06913049063673e-05	0	8.02031818181818e-06	2.75015978122594e-05	0.326698410320134	0	8.82235e-06	3.89492740642335e-05	0	0	0
Shuttleworthia	0.951780364845941	0	8.30435882352941e-05	0.000366254219128472	0	3.04251379310345e-05	8.11138326254812e-05	0.0874803339251972	0	0.000541177	0.00167042264023246	0	0	0	0.726657066977256	0	5.53633529411765e-05	0.000168278792665231	0	1.06941363636364e-05	3.90868591269379e-05	0.222459497893061	5.88e-05	0.000202938	0.000350659999842567	0.000117647	0.000334838	0.000573033117975596
Pseudolabrys	0.252812102222597	0	8.3045e-05	0.000398991247297882	0	4.4624724137931e-05	0.000119372965049191	0.0859934461587051	0	5.88e-06	1.85941926417901e-05	0	0.000423527866666667	0.0013531609236731	0.687060825135127	0	0.000186851176470588	0.000497500331189743	0	6.68439090909091e-05	0.000133763849983009	0.0580425082798287	0	2.5e-05	0.00012558974040165	0	8.1448e-05	0.000156626962737902
Dorea	0.925887104744167	0	0.000517877725490196	0.00109519358693824	0	0.000413793137931035	0.000990498955541085	1	0.000117647	0.000264706	0.000330727963981293	0.000176471	0.000231372666666667	0.000285994216509372	0.975031169766656	0	0.000162628352941176	0.000232082957731158	0	0.000173793590909091	0.000345619519187496	0.433841126519126	0	8.823525e-06	4.1165675055422e-05	0	0	0
Faecalibaculum	0.877280226091366	0	0.000647057431372549	0.00144610255118486	0	0.000125757413793103	0.00030188322905714	0.271203581795516	0	0.000294118	0.000848817962740893	5.88e-05	0.000262743533333333	0.000425850302279177	0.615745849555261	0	0.000162629705882353	0.000480380262813842	0	2.94107272727273e-05	7.42953786431673e-05	0.0873393629309567	0	3.5293525e-05	8.189901062988e-05	0	0	0
Anaerostipes	0.219165620605583	0	0.000318338666666667	0.00101239234209073	0	0.000229208896551724	0.000546264083002139	0.512804571223846	0.000117647	0.000123527	0.000122295274156399	0.000176471	0.000521567133333333	0.000774618939673831	0.987693748507138	0	0.000138406941176471	0.000200498667475769	0	0.000168448136363636	0.00030174761391447	0.598725069652847	0	2.941175e-06	1.86016239942915e-05	0	0	0
Fretibacterium	0.749314174281436	0	0.000215685352941176	0.000776351900598068	0	9.53331034482759e-05	0.000194724275827083	0.252999061474684	0	1.76471e-05	5.58050300967574e-05	0	0	0	0.40804420568712	0	0	0	0	2.67272727272727e-06	1.25362021217099e-05	0.70563318719144	0.000117647	0.000238232	0.000344791744875589	0.000176471	0.000271491538461538	0.000370120979399893
MND1	0.313711530516823	0	0.000185696901960784	0.000727832702312894	0	0.000168356206896552	0.000355983065552019	0.283771957195831	0	5.88e-06	1.85941926417901e-05	0	6.66651333333333e-05	0.00015057440501572	0.615745849555261	0	6.57411764705882e-05	0.000241537075463643	0	0.000262031	0.000803421673028791	0.154601182171651	0	7.058765e-05	0.000237246835936595	0	0.000262443461538462	0.000470965131734933
Colidextribacter	0.612271852283338	0	0.000110726196078431	0.000376221855194459	0	0.000259633275862069	0.000858432019299303	0.445023892411605	0	0.000152939	0.000278956435977536	0	0.000611763	0.000988516377761586	0.95012986153847	0	0.000664358470588235	0.00131035414139156	0	0.000283420318181818	0.000624548355949541	0.166900814167288	0	0.000167646	0.000408313648538749	0	4.52488461538462e-05	0.000163147034963274
Family XIII UCG-001	0.928964728470047	0	0.000376009235294118	0.000984381730442385	0	0.000196753724137931	0.000454905897855016	0.695708868793752	0	2.35271e-05	5.68274283314551e-05	0	1.56862666666667e-05	4.13959528637189e-05	0.125126328998647	0	0	0	0	8.01818181818182e-06	2.06535050954377e-05	0.948789843888065	5.88e-05	0.000141173	0.000175109568300565	5.88e-05	0.000153844384615385	0.000219492904394629
Paraprevotella	0.79648786148621	0	0.000154555039215686	0.000649403450128684	0	0.000107505034482759	0.000228941977732426	0.827983409421627	0	4.11765e-05	9.6258432825678e-05	0	4.70588e-05	0.000124187858591157	0.278036094373733	0	3.46007058823529e-05	0.000128301879208648	0	5.34727272727273e-05	0.000129525011597202	0.598725069652847	0	1.47e-06	9.29709632089504e-06	0	0	0
Anaeromyxobacter	0.440522654739771	0	0.000201844058823529	0.000824726702620896	0	0.000101419862068966	0.000252469945802851	0.873828269529848	0	4.11741e-05	0.000111091415996467	0	0.000160784333333333	0.000432529692333811	0.911517389339126	0	3.45882352941176e-06	1.42610947521364e-05	0	1.3369e-05	6.27061682930794e-05	NA	0	0	0	0	0	0
Arenimonas	0.291851169203037	0	0.000266436	0.000729445260125008	0	5.47659655172414e-05	0.000149087773533264	0.873828269529848	0	0.000294118	0.000869846031442353	0	2.35278666666667e-05	5.35436156002971e-05	0.821560828867325	0	8.30435882352941e-05	0.00029853951630669	0	0.000101604272727273	0.000351154075285124	0.225244202126459	0	1.7646475e-05	6.94730283849331e-05	0	3.16742307692308e-05	6.17665682403702e-05
[Eubacterium] brachy group	0.15971736603486	0	0.000130334019607843	0.000454019209373898	0	0.000263690068965517	0.000797088057245556	0.794288105865394	0	2.35271e-05	5.68274283314551e-05	0	4.70588666666667e-05	0.000140966314518685	0.477309578849985	0	3.45992941176471e-05	6.59587418606934e-05	0	0.000184490909090909	0.000800456376903523	0.282015802868975	5.88e-05	0.000185291	0.000333436516387744	0	0.000276018153846154	0.000823664067449512
Butyricimonas	0.678925488148663	0	0.000246826333333333	0.000732632876882239	0	7.30215172413793e-05	0.000166121855464729	0.153331785907463	0	0	0	0	1.176e-05	2.43455129335983e-05	0.853065905040139	0	1.73010588235294e-05	7.13340929644362e-05	0	5.34759090909091e-06	2.50824246770885e-05	0.249742183127246	0	1.029295e-05	3.49578198807928e-05	0	0	0
Curvibacter	0.613367907852252	0	3.22952745098039e-05	0.000102098213007883	0	2.23107586206897e-05	9.86980635913879e-05	0.683811335640803	0	4.11765e-05	6.82060648464148e-05	0	0.00027843	0.000983669861460657	0.888219590680297	0	6.22837058823529e-05	0.000156284901658703	0	2.40620454545455e-05	5.0237968171946e-05	NA	0	0	0	0	0	0
Christensenellaceae R-7 group	0.292928335138791	0	0.000188001823529412	0.000406355158476804	0	0.00033874075862069	0.000656097810074331	0.233639675421747	0	0.000511765	0.00119400337960633	0.000294118	0.000611764666666667	0.000848598005179439	0.497272493136503	0	0.000307958470588235	0.000474035766555399	0	0.000147056681818182	0.000300354676728061	0.282089880911011	0	3.823295e-05	0.000100172396325471	0	1.80995384615385e-05	6.52588139853095e-05
[Eubacterium] eligens group	0.351917378697482	0	0.000236447058823529	0.000655399883533447	0	0.000399594275862069	0.00078690765665805	0.713858175164325	8.82355e-05	0.000217647	0.000360539264819243	0	0.000360784333333333	0.000801896673418328	0.324445853788461	0	0.000415223529411765	0.00099511639871406	2.94e-05	0.000344918727272727	0.000660616173478265	NA	0	0	0	0	0	0
NK4A214 group	0.518862581708685	0	9.91916862745098e-05	0.000310929060933744	0	0.000263691689655172	0.000646413110627744	0.409136541261102	0	0.000417647	0.00117922882264116	5.88e-05	0.000447054	0.000783166932832987	0.521243860318968	0	0.000276815235294118	0.000504206407002198	0	8.55593636363636e-05	0.000129294122235035	0.249742183127246	0	1.911765e-05	6.01472512876865e-05	0	0	0
Devosia	0.639394761486455	0	0.000140715117647059	0.0005629972263728	0	8.11350689655172e-05	0.000217507271755933	0.0901036151756483	0	0	0	0	2.74478666666667e-05	5.38496118050296e-05	0.671193190702995	0	0.000301035294117647	0.000915761103840937	0	0.000235293045454545	0.000714928320580294	0.0982537664516516	0	1.7647075e-05	6.41620360551146e-05	0	0.000117647076923077	0.000243721644315279
Caulobacter	0.0662956514194597	0	8.41974705882353e-05	0.000226070744108153	0	9.33054827586207e-05	0.00049127775491239	0.768278203545834	0	4.11765e-05	0.000130211526073923	0	1.17647333333333e-05	4.55646162725713e-05	0.853065905040139	0	0.000217993058823529	0.000898808407180896	0	2.67272727272727e-06	1.25362021217099e-05	0.433841126519126	0	4.411775e-06	2.79025150483787e-05	0	9.04976923076923e-06	3.26294069926548e-05
Candidatus Solibacter	0.187945140264656	0	0.000106112588235294	0.000408731724137394	0	9.33046551724138e-05	0.000231864537975344	0.462112740321814	0	8.82353e-05	0.000240545999616636	0	0.000305881	0.00067991515102445	0.796116904173015	0	9.68844705882353e-05	0.000299178095289645	0	0.000237966863636364	0.000794709558564654	0.403345253367822	0	1.9117075e-05	8.77435098517081e-05	0	3.16742307692308e-05	7.82426464299296e-05
Flavonifractor	0.555951345528829	0	0.000163782725490196	0.000343060624189433	0	0.000208924965517241	0.000687179824961855	0.0305810412386914	0	5.29365e-05	0.000128427482738314	0	0	0	0.121915744951727	0	6.22837647058824e-05	0.00025680254064347	0	5.88192727272727e-05	0.000154036226554845	NA	0	0	0	0	0	0
Mycobacterium	0.506276411160306	0	0.000192617764705882	0.000555822163776134	0	8.92494827586207e-05	0.000256222890005337	0.154327141261256	0	0	0	0	3.92141333333333e-05	9.34497116726169e-05	0.198075475644902	0	1.38408235294118e-05	5.70671773572989e-05	0	1.60385e-05	3.2375358059796e-05	0.433841126519126	0	4.411175e-06	2.05812448938067e-05	0	0	0
Luteolibacter	0.110167623519968	0	0.00028258268627451	0.000734142382311156	0	0.000129817448275862	0.000527629918763385	0.486852497107652	0	5.88e-06	1.85941926417901e-05	0	2.35278666666667e-05	5.35436156002971e-05	0.911517389339126	0	6.92041176470588e-06	2.85335886786495e-05	0	2.67379545454545e-05	0.000125412123385442	NA	0	0	0	0	0	0
Butyrivibrio	0.0979636412932827	0	0.00019953862745098	0.000654193639078643	0	0.000190669379310345	0.00038045918234891	0.0874803339251972	0	8.82353e-05	0.000240545999616636	0	0	0	0.0463931553470264	0	0.000138408294117647	0.000430729855331588	0	0	0	0.404003412721769	0	0.000155882	0.000324809104827269	5.88e-05	0.000262441615384615	0.000490166598146409
[Eubacterium] ventriosum group	0.496394598268797	0	9.22717450980392e-05	0.000260224858790996	0	3.44827931034483e-05	8.96487687228726e-05	0.656831407047312	0	5.88236e-05	0.000103755090479884	0	0.000243135733333333	0.00084745212521732	0.630043120799678	0	0.000110725235294118	0.000248596933165046	0	5.61486818181818e-05	0.000149119758039154	NA	0	0	0	0	0	0
[Eubacterium] xylanophilum group	0.848659534357405	0	3.80622745098039e-05	0.000179897485066699	0	7.09938965517241e-05	0.000304594555685369	0.30217588064592	0	1.17647e-05	3.72032479885829e-05	0	0.000317645533333333	0.000858156239749821	0.560438146628166	0	9.68858823529412e-05	0.000230597647175736	0	2.94107272727273e-05	7.42953786431673e-05	0.586040505275787	0	4.411765e-05	0.00011439706466459	0	3.61990769230769e-05	0.000130517627970619
Bradyrhizobium	0.821241235565065	0	7.49697843137255e-05	0.000234433400783703	0	0.000119673827586207	0.000445631133486868	0.578514721507944	0	0.000117645	0.000312498089279154	0	2.74494e-05	6.62028698339969e-05	0.073456407884394	0	8.65038235294118e-05	0.000299305573894439	0	0.000243313409090909	0.000676878033607213	0.698679501856296	0	4.411175e-06	2.05812448938067e-05	0	3.16742307692308e-05	0.000114203063149341
Incertae Sedis_11	0.630813482191243	0	0.000119951568627451	0.00039318820021828	0	0.000148073034482759	0.000580542269461645	0.221930961682503	0	0.000129412	0.000233325084382189	0.000117647	0.000356862733333333	0.000488355017145821	0.473705736193334	0	0.000224912117647059	0.000444223100042631	0	0.000101602181818182	0.00024502459213907	0.416091012843435	0	3.6763575e-05	9.57691804292842e-05	0	1.80995384615385e-05	6.52588139853095e-05
Bergeyella	0.0335496861455256	0	0.000111879117647059	0.000427636217063459	0	0.000180527448275862	0.000438769710882973	0.514686114576437	0	1.17647e-05	3.72032479885829e-05	0	0.000113723933333333	0.000364290320493043	0.277530250595145	0	1.03806470588235e-05	4.28005042857867e-05	0	0	0	0.64819061401996	0.00032353	0.000466174	0.000630375745274433	0.000352941	0.000407239846153846	0.000308904185474193
SWB02	0.740658532422559	0	3.11409411764706e-05	0.000117854241086931	0	0.000107505068965517	0.000439652505780493	0.859683795198666	0	5.88e-06	1.85941926417901e-05	0	7.84313333333333e-06	3.03763247820843e-05	0.527709611360514	0	1.03792352941176e-05	3.10914695686964e-05	0	0.000248662	0.000713528368420325	0.268795988863549	0	4.411765e-05	0.000196568027291337	0	9.04615384615385e-06	2.2081387916245e-05
Lachnospiraceae UCG-004	0.890038669275154	0	4.7288137254902e-05	0.000103247905190182	0	9.33054827586207e-05	0.000211809887909219	0.195237939508179	0	0.000129409	0.000243011502065323	0.000235294	0.000415686266666667	0.000599664940553767	0.938830480020491	0	5.53632941176471e-05	0.000125596417567722	0	0.000184492	0.000627090693598545	0.433841126519126	0	4.411175e-06	2.05812448938067e-05	0	0	0
Butyricicoccus	0.776336813860296	0	9.68844509803922e-05	0.000242485530211377	0	6.69363103448276e-05	0.000124510091905695	0.704443051145217	2.94e-05	0.000347057	0.000914428565057891	0.000117647	0.000125488733333333	0.000170584153059616	0.293530222412806	0	9.34242941176471e-05	0.000119578069043703	0	6.14951818181818e-05	0.000130245941896616	0.707014962923557	0	1.76453e-05	5.98688138234393e-05	0	2.26244615384615e-05	8.1573656156686e-05
Anaeroglobus	0.848659534357405	0	6.3437137254902e-05	0.000412074296793383	0	2.83975517241379e-05	0.000116189112209236	NA	0	0	0	0	0	0	NA	0	0	0	0	0	0	0.925282733241093	0.000147059	0.000322057	0.000521729802684277	0.000235294	0.000280539384615385	0.000287330370796852
Coprococcus	0.701501978837335	0	0.000176469666666667	0.000507521520317421	0	0.000221095344827586	0.000462818009632009	0.0140392691485731	0	5.88235e-05	0.000149328809764262	0.000411765	0.000439215733333333	0.000413481791409673	0.230647299941774	0	0.000179930705882353	0.000256802298107845	0	7.48663636363636e-05	0.000143149034157893	0.598725069652847	0	1.47e-06	9.29709632089504e-06	0	0	0
Nocardioides	0.914531985978514	0	0.000168395411764706	0.000535652356582034	0	0.000111561862068966	0.000325754247558068	0.340888609225911	0	5.29412e-05	8.96402627243411e-05	0	3.1371e-05	0.000106316831287431	0.397275207871412	0	0.000183391	0.000461250346282661	0	4.81272727272727e-05	0.000149295347116979	0.154904007362839	0	4.558705e-05	0.000159566014769059	0	4.97738461538462e-05	7.90886597642652e-05
Eggerthia	0.641761623931553	0	7.49707058823529e-05	0.000403801701086228	0	2.83959655172414e-05	0.000102634992068454	0.359487580406342	0	1.76471e-05	5.58050300967574e-05	0	4.31373333333333e-05	7.52872666265368e-05	0.911517389339126	0	6.92041176470588e-06	2.85335886786495e-05	0	1.60427727272727e-05	7.52472740312655e-05	0.598811670302442	0	2.94112e-05	9.32461842118032e-05	0	4.52307692307692e-06	1.63081857690217e-05
Phenylobacterium	0.724249102591469	0	0.000147635529411765	0.000443698243413667	0	5.27383448275862e-05	0.000134639284847454	0.768218476674164	0	1.76471e-05	5.58050300967574e-05	0	4.31372666666667e-05	0.000114380440002692	0.37544670536172	0	2.76817058823529e-05	6.27983568662078e-05	0	0.000168446	0.000589437919283641	0.776505421723617	0	1.47059e-05	7.01722951528264e-05	0	4.52307692307692e-06	1.63081857690217e-05
Monoglobus	0.958732058810958	0	0.000164936098039216	0.000481925191240145	0	7.70774827586207e-05	0.000165711005737101	0.207544340748811	0	7.05859e-05	0.000165915517178305	5.88e-05	0.000105877733333333	0.000131910619602532	0.0351927421889983	0.000176471	0.000280275529411765	0.000380385760369345	0	0.000114970045454545	0.000241158281238391	0.0383246024763344	0	4.8527675e-05	0.00010647343691567	0	0	0
Fusicatenibacter	0.634713337107252	0	0.000191464823529412	0.000434154779815572	0	0.000225152137931034	0.000405434246063555	0.0937170111973309	0	0.000117645	0.000209355182691494	0.000529412	0.000784313733333333	0.000977923957642082	0.127340373573087	0.000235294	0.000349480941176471	0.000394858031933863	0	0.000147056727272727	0.000248077988674296	0.598725069652847	0	4.411775e-06	2.79025150483787e-05	0	0	0
Intestinibacter	0.841216273990358	0	0.000124566549019608	0.000472298027916413	0	6.8964724137931e-05	0.000255956808451138	0.302319995131969	0	5.88235e-05	0.000127073283490932	0	3.92e-06	1.51820947171331e-05	0.178561170369756	0	1.38394705882353e-05	4.4260187920576e-05	0	7.21925909090909e-05	0.000128276034428608	NA	0	0	0	0	0	0
Pedobacter	0.43596841007434	0	0.000136100568627451	0.00039835150939748	0	8.5192724137931e-05	0.00025523982454713	0.0874803339251972	0	2.35271e-05	5.68274283314551e-05	0	0	0	0.713019505557131	0	3.45882352941176e-06	1.42610947521364e-05	0	1.87155e-05	7.56932565391396e-05	0.415592490023034	0	1.47e-06	9.29709632089504e-06	0	4.52307692307692e-06	1.63081857690217e-05
Cellvibrio	0.209675425138493	0	0.000174162862745098	0.000505603559453413	0	6.89655172413793e-05	0.000254504188544065	0.262890336419847	0	0	0	0	0.000196078466666667	0.000521730860491563	0.419746765745714	0	3.45882352941176e-06	1.42610947521364e-05	0	9.89294090909091e-05	0.000425495992985515	NA	0	0	0	0	0	0
Psychrobacter	0.206850698357821	0	8.65038235294118e-05	0.000354575379182577	0	5.88235517241379e-05	0.000284723988069346	0.262890336419847	0	0	0	0	1.17631333333333e-05	3.2974759851539e-05	0.190832631517463	0	8.30449411764706e-05	0.00018953907448646	0	1.3369e-05	4.42131024040439e-05	0.949601825063848	0	6.7645875e-05	0.000192831354124123	0	0.000108597307692308	0.00030171202251523
Intestinimonas	0.698980553457635	0	7.6124568627451e-05	0.000270407652620206	0	0.000121703862068966	0.000442695127406768	0.187401192001721	0	5.29413e-05	8.52435915258932e-05	0	0.000501961	0.000702325347674342	0.319272585571422	0	0.000418685117647059	0.000690043670280356	0	0.000147058863636364	0.000338037396009221	1	0	4.1176475e-05	0.000170174213812694	0	2.26244615384615e-05	8.1573656156686e-05
Cardiobacterium	0.474174007637186	0	6.91903921568627e-06	2.79545365026579e-05	0	8.11358620689655e-06	4.36929989010312e-05	NA	0	0	0	0	0	0	NA	0	0	0	0	0	0	0.520358625660969	0.00032353	0.000416174	0.000392095937808455	0.000176471	0.000470588230769231	0.0006602923948622
Howardella	0.426731655706142	0	2.30675882352941e-05	6.76630954964895e-05	0	3.85379655172414e-05	9.7263165616164e-05	0.427202157912256	0	2.94071e-05	5.71636233756515e-05	0	0.000164705866666667	0.000606114783352233	0.467812981161795	0	1.73010588235294e-05	7.13340929644362e-05	0	3.47582727272727e-05	0.000126630254101189	0.0872172250364797	0	0	0	0	4.52307692307692e-06	1.63081857690217e-05
UCG-002	0.966415627355254	0	0.000198384823529412	0.000442540965322159	0	0.000239350896551724	0.000476831215593882	0.254285109660159	0	1.76447e-05	3.97001290623427e-05	0	0.000125487133333333	0.000303112639686934	0.921076407469574	0	5.88194117647059e-05	0.000106045711805723	0	0.000197859863636364	0.000465853736804784	0.249742183127246	0	4.264705e-05	0.000173676966869154	0	0	0
Novosphingobium	0.927862283848682	0	0.000110726196078431	0.000227411316531348	0	0.000227180517241379	0.000483214042363114	0.805886142997932	0	5.88e-06	1.85941926417901e-05	0	0.00015294	0.000576264999043322	0.479597748386234	0	8.65024117647059e-05	0.000326932608344415	0	2.94117727272727e-05	0.000105461328352616	0.433841126519126	0	4.411175e-06	2.05812448938067e-05	0	0	0
Gaiella	0.137519861411187	0	8.76572156862745e-05	0.000358075071779274	0	0.000103446689655172	0.000263374689538783	0.502721834656821	0	8.23506e-05	0.0001498432970326	0	3.92141333333333e-05	7.59404433420095e-05	0.119534055973802	0	6.22796470588235e-05	0.000120320229374543	0	2.40620454545455e-05	8.82981126188179e-05	0.886556524909179	0	1.61759e-05	5.64958084993015e-05	0	4.52488461538462e-05	0.000163147034963274
Ilumatobacter	0.300092506197511	0	0.000116492745098039	0.00038599908882446	0	4.4624724137931e-05	0.000155358303165594	0.462432726450476	0	0	0	0	3.52941333333333e-05	0.000136693590618824	1	0	5.53632941176471e-05	0.000150648160992246	0	6.68438636363636e-05	0.000218817755025739	0.598725069652847	0	1.0294125e-05	6.51057630369616e-05	0	0	0
Erysipelotrichaceae UCG-003	0.908822263830771	0	0.000123413607843137	0.000330304563755215	0	0.000164299379310345	0.000380694542587381	0.946534740209437	0	0.000135294	0.000225362238033423	0	9.80376666666667e-05	0.000164385897267317	0.852554443560521	0	5.88235294117647e-05	0.000101885362847858	0	7.75358181818182e-05	0.000175428100302859	0.433841126519126	0	4.411175e-06	2.05812448938067e-05	0	0	0
Catenococcus	0.701510346189476	0	5.88221568627451e-05	0.000293175026015271	0	2.23123793103448e-05	8.07983872272805e-05	0.252999061474684	0	1.17647e-05	3.72032479885829e-05	0	0	0	0.0405878039552045	0	0	0	0	9.89305454545455e-05	0.000303972985588041	1	0	1.32347e-05	5.24227591767408e-05	0	4.52307692307692e-06	1.63081857690217e-05
Acidibacter	0.310031154598627	0	4.26749803921569e-05	0.000167240307435437	0	4.66515517241379e-05	0.000112688794822792	0.0901036151756483	0	0	0	0	5.09804666666667e-05	9.39776274636429e-05	0.337029356647093	0	0.000145327352941176	0.000481095131921684	0	2.67347727272727e-05	8.842491504738e-05	0.253536903243076	0	4.558825e-05	0.000152748202453773	0	8.59728461538462e-05	0.000170850678912828
[Eubacterium] siraeum group	0.830014732918468	0	1.49937843137255e-05	7.78987840231961e-05	0	3.65111379310345e-05	0.000144442019362126	0.154327141261256	0	0	0	0	0.000129412	0.000341697750279019	0.397275207871412	0	0.000124567529411765	0.000291816371329026	0	5.08021363636364e-05	0.000150021076576179	0.310276589785774	0	9.26465e-05	0.000224047946065466	0	0.000149321230769231	0.000538385354053853
Family XIII AD3011 group	0.767110162668337	0	2.07603137254902e-05	6.42475561899409e-05	0	3.65111724137931e-05	0.00012320263815736	0.567914120385583	0	3.52942e-05	7.44067067956765e-05	0	3.13662666666667e-05	4.37147841524494e-05	0.233864184863747	0	0.000148788882352941	0.000483337126296165	0	0.000112299454545455	0.000325704012596118	0.415592490023034	0	2.941175e-06	1.86016239942915e-05	0	9.04976923076923e-06	3.26294069926548e-05
Opitutus	0.981352430482917	0	9.68853725490196e-05	0.000330004501524689	0	3.65103448275862e-05	0.000108252722218254	0.632625288097322	0	4.11765e-05	0.000130211526073923	0	1.96047333333333e-05	4.80265628175353e-05	0.40804420568712	0	0	0	0	2.67272727272727e-06	1.25362021217099e-05	0.391862249480416	0	8.82235e-06	3.89492740642335e-05	0	4.52470769230769e-05	0.000146378400083745
Oscillibacter	0.866432288931434	0	9.45790392156863e-05	0.000227238132174858	0	0.000133873448275862	0.000367654500895356	0.400896124015887	2.94e-05	0.000158819	0.000345288875407181	0	0.000211763133333333	0.000515599949856457	0.425520250468097	0	9.68844117647059e-05	0.000259708888135124	0	0.000104277045454545	0.00016431745791592	0.698679501856296	0	1.32353e-05	6.17485464748268e-05	0	7.23981538461538e-05	0.000261035255941238
Lachnospiraceae UCG-010	0.0845425405805087	0	7.38177450980392e-05	0.000198556346435549	0	0.000158213379310345	0.000393064155108971	0.768082561900943	0	5.88e-06	1.85941926417901e-05	0	4.70588e-05	0.000124187858591157	0.260866721405992	0	6.22823529411765e-05	0.000242063122540625	0	7.7538e-05	0.000218886358491385	NA	0	0	0	0	0	0
Olsenella	0.105217913151474	0	3.34486862745098e-05	0.00013883097871635	0	0.000137931034482759	0.000419870923563462	0.381888754704282	0	2.94118e-05	9.30082780853403e-05	0	3.9211e-05	0.000105850365209573	0.829640359563679	0	2.42214705882353e-05	7.51551148859125e-05	0	2.67379545454545e-05	0.000102252181641868	0.009990357543022	0	1.3234125e-05	5.07015935501285e-05	0	0.000113122153846154	0.000156485155509954
Prevotellaceae NK3B31 group	0.946680049064182	0	4.72885882352941e-05	0.000201042055305568	0	8.11350689655172e-05	0.000340615928641874	0.604220517057992	0	2.35271e-05	5.68274283314551e-05	0	9.80392666666667e-05	0.000233889408826194	0.39088938845227	0	5.19031176470588e-05	0.00018587953280952	0	2.67272727272727e-06	1.25362021217099e-05	0.19211588264485	0	6.4705875e-05	0.000192485916969926	0	0	0
Lachnospiraceae UCG-001	0.127572676053925	0	6.92036862745098e-05	0.000306268048399861	0	0	0	0.285333602349365	0	2.94118e-05	6.35367703316574e-05	0	5.09741333333333e-05	7.32902365597284e-05	0.922286292983391	0	1.72996470588235e-05	5.79509404765587e-05	0	1.06930454545455e-05	2.94716891956578e-05	0.433841126519126	0	2.941175e-06	1.86016239942915e-05	0	4.52307692307692e-06	1.63081857690217e-05
Holdemanella	0.914521226203847	0	9.80378235294118e-05	0.000263242324601247	0	0.000129815862068966	0.000344212997589815	0.381040606433477	0	3.52942e-05	7.44067067956765e-05	0	0.000113724	0.000191859977118359	0.969398410077177	0	0.000169548823529412	0.000429191789513912	0	0.000179144409090909	0.000448896906645152	NA	0	0	0	0	0	0
RB41	0.666568021096951	0	0.000101498490196078	0.000343013089311669	0	7.09914827586207e-05	0.00023338493172051	0.663869289119965	0	0.000129409	0.000389007394724402	0	1.17631333333333e-05	3.2974759851539e-05	0.83916780031464	0	3.80609411764706e-05	0.000105925407106529	0	8.02139090909091e-05	0.000247941256429231	0.164425237822311	0	6.17647e-05	0.000234897828496387	0	0.000122172	0.000237078549194495
Enterorhabdus	0.114921287215839	0	3.69088823529412e-05	0.000176455189793403	0	7.09931034482759e-05	0.000229648390776506	0.648943406677645	0	0.000164706	0.000373888210774424	0	0.000164704333333333	0.000330670407619056	0.278427307112864	0	0.000141868470588235	0.000309214558793146	0	0.000128341181818182	0.0004142131674104	0.113888393773956	0	9.2647075e-05	0.000256193842993271	0	0	0
F0332	0.711343997836323	0	5.76701960784314e-06	4.1184757775415e-05	0	2.02758620689655e-06	1.09188858848106e-05	NA	0	0	0	0	0	0	0.277530250595145	0	3.45882352941176e-06	1.42610947521364e-05	0	0	0	0.365610035262145	2.94e-05	0.000127938	0.000262692130227719	0.000117647	0.000330316769230769	0.000562443605193616
Blvii28 wastewater-sludge group	0.145770477933791	0	7.03570980392157e-05	0.00024453037783525	0	4.0551724137931e-06	1.51633860289207e-05	NA	0	0	0	0	0	0	NA	0	0	0	0	0	0	0.849466373449317	0	5.88224e-05	0.000244539389697825	0	2.26244615384615e-05	5.65159041562865e-05
Dongia	0.2768001305801	0	5.19026666666667e-05	0.00022619069709868	0	6.69371034482759e-05	0.000158561929776743	1	0	4.70565e-05	0.000129471023485952	0	3.1371e-05	7.97503067248916e-05	0.407920499765772	0	4.49812941176471e-05	0.000170903929880125	0	2.67272727272727e-06	1.25362021217099e-05	0.147898119577462	0	7.6470575e-05	0.000282641863144672	0	0.000203619923076923	0.000417754366379428
Pedomicrobium	0.870024252369012	0	4.72886078431373e-05	0.000135687185863379	0	5.67935172413793e-05	0.000172563743315461	0.572107457476806	0	4.70588e-05	9.92086613028878e-05	0	1.56847333333333e-05	4.69873014341818e-05	0.0733515858009612	0	1.38408235294118e-05	3.90712254146758e-05	0	0.000120318727272727	0.00029633787771268	NA	0	0	0	0	0	0
mle1-7	0.771798845716402	0	6.68973529411765e-05	0.000222915405046831	0	2.63683793103448e-05	7.47148548064161e-05	0.768218476674164	0	2.94118e-05	9.30082780853403e-05	0	6.66666666666667e-05	0.000179065862540522	0.40450425154172	0	3.45882352941176e-06	1.42610947521364e-05	0	4.54545454545455e-05	0.000138170371764347	0.198265696872222	0	2.94e-06	1.29784199583534e-05	0	1.80995384615385e-05	4.41804259214707e-05
UCG-003	0.773135544538272	0	3.1141431372549e-05	7.92288314777531e-05	0	6.69363103448276e-05	0.000186496776017347	0.159163554072309	0	1.76471e-05	5.58050300967574e-05	0	0.000105882333333333	0.00017250437893393	0.587867062983362	0	2.76802941176471e-05	6.93439537178303e-05	0	0.000112298409090909	0.000289264990950818	NA	0	0	0	0	0	0
Polycyclovorans	0.757470152184023	0	3.57540980392157e-05	0.000100571364382762	0	6.89631034482759e-05	0.000238978079988722	0.462432726450476	0	0	0	0	3.92e-06	1.51820947171331e-05	0.759221543781955	0	1.38408235294118e-05	5.70671773572989e-05	0	1.33679090909091e-05	5.1125096148387e-05	0.598811670302442	0	1.7646475e-05	5.83688676054095e-05	0	3.16723846153846e-05	9.78876780495026e-05
Peredibacter	0.269898008980205	0	0.000101498019607843	0.000258844688578884	0	3.24535517241379e-05	0.000100155640264321	0.462432726450476	0	0	0	0	1.17647333333333e-05	4.55646162725713e-05	0.0345251872207953	0	6.92041176470588e-06	2.85335886786495e-05	0	8.02096363636364e-05	0.000248605380245298	0.0872172250364797	0	0	0	0	4.52307692307692e-06	1.63081857690217e-05
Bilophila	0.893378641270994	0	9.80387843137255e-05	0.000176731924171307	0	0.000103447448275862	0.000227092033975779	0.528232776867983	0	2.94118e-05	6.35367703316574e-05	0	5.09772666666667e-05	9.39772522691884e-05	0.867989288305738	0	3.11377058823529e-05	6.27962671439998e-05	0	5.61486818181818e-05	0.000125083276185407	0.433841126519126	0	1.6176475e-05	0.000102309011025545	0	2.71493076923077e-05	9.78882209779643e-05
Aquincola	0.380771963341897	0	7.15091176470588e-05	0.000190542498435456	0	3.04243448275862e-05	8.262305276948e-05	0.462432726450476	0	0	0	0	3.92e-06	1.51820947171331e-05	0.40804420568712	0	0	0	0	5.34759090909091e-06	2.50824246770885e-05	0.598725069652847	0	2.941175e-06	1.86016239942915e-05	0	0	0
Barnesiella	0.702306590868986	0	7.84313921568628e-05	0.000193194502633391	0	4.46239310344828e-05	0.000132147452485291	0.572288776368572	0	7.05883e-05	0.000170486884023408	0	1.17631333333333e-05	3.2974759851539e-05	0.431354364699283	0	4.84401176470588e-05	0.000100248674419467	0	2.67369090909091e-05	6.47620428645618e-05	0.433841126519126	0	4.411175e-06	2.05812448938067e-05	0	0	0
Reyranella	0.688648259893736	0	3.92152549019608e-05	0.000140027988837781	0	3.44819655172414e-05	0.000122299945762306	0.462432726450476	0	0	0	0	1.17647333333333e-05	4.55646162725713e-05	0.911517389339126	0	3.45882352941176e-06	1.42610947521364e-05	0	5.34759090909091e-06	2.50824246770885e-05	0.268158552017505	0	1.17647e-05	3.57437244957876e-05	0	3.16706153846154e-05	8.18438123801859e-05
Lachnospiraceae ND3007 group	0.359036406812705	0	4.95963137254902e-05	0.000120766047754572	0	8.92495172413793e-05	0.000169775490325484	0.140634082924283	0	5.88235e-05	0.000149328809764262	5.88e-05	0.000121567066666667	0.000168543308671886	0.205940589628285	0	0.000159169588235294	0.000251091623737496	0	6.41711363636364e-05	0.000128246738952431	NA	0	0	0	0	0	0
TM7a	0.474218157239607	0	1.8454e-05	8.10740991328303e-05	0	2.83975517241379e-05	0.000152925496153609	0.350698297568545	0	0.000105882	0.000262774230459893	0	1.96078666666667e-05	7.59409410546555e-05	0.268977792332716	0	2.42187058823529e-05	5.11898630721512e-05	0	1.3369e-05	4.42131024040439e-05	0.493217684096469	0	5.7352975e-05	0.000151582106043859	0	2.71493076923077e-05	9.78882209779643e-05
Aquamonas	0.617788632814034	0	4.26740588235294e-05	0.000134178550115495	0	2.83951379310345e-05	0.00012036780502091	0.921745425284002	0	3.52941e-05	0.000111609743965749	0	1.17631333333333e-05	3.2974759851539e-05	0.425174800584133	0	6.91764705882353e-06	1.95278082261591e-05	0	2.67272727272727e-06	1.25362021217099e-05	0.598725069652847	0	1.47e-06	9.29709632089504e-06	0	0	0
Conservatibacter	0.671516204575264	0	3.45882352941176e-06	1.39729621264868e-05	0	6.08520689655172e-06	3.27698420234425e-05	NA	0	0	0	0	0	0	0.0463413537354895	0	4.49799411764706e-05	0.000156366139365461	0	0	0	0.160793911596189	0.000117647	0.000167645	0.000153942849576816	0.000176471	0.000276016384615385	0.00023820036520002
Pseudoramibacter	0.0208338482930652	0	0	0	0	4.05679310344828e-05	0.000122890893955612	0.159306615961581	0	5.29365e-05	8.52430707216461e-05	0	1.96078666666667e-05	5.29256917909665e-05	0.40804420568712	0	0	0	0	2.67272727272727e-06	1.25362021217099e-05	0.0562780966374992	0	2.205825e-05	7.37926489566438e-05	0	5.88180769230769e-05	0.000129322543183353
